# Supplementary material for: Evaluation of coatings for application in raffia big bags in conditioned storage of soybean cultivars in seed processing units
Source: PLoS One. 2020 Nov 19;15(11):e0242522. doi: 10.1371/journal.pone.0242522 (PMC7676663; doi:10.1371/journal.pone.0242522)
Supplement: S1 Table — (XLS) [file pone.0242522.s001.xls]

## Sheet: Plan1
Packaging	Temperature Storage	Storage Time	Cultivar	Water Content	Vigor	Germination	CE	Apparent Specific Mass	Mechanical Damage	Tetrazólio no Teste de Umidade	Tetrazólio no Teste de Vigor	Tetrazólio no Teste de Viabilidade
With coating	Ambient	Zero	27837 RR	11.4529	98	100	87.269	696.693	8	66	88	92
With coating	Ambient	Zero	27837 RR	12.8361	100	100	84.262	690.611	6	80	90	94
With coating	Ambient	Zero	27837 RR	11.4529	96	98	85.3649	699.407	8	66	88	92
With coating	Ambient	Zero	27837 RR	12.8361	100	100	73.2095	705.92	6	80	90	94
With coating	Ambient	Zero	M 7110 IPRO	11.935	82	98	82.6713	700.735	14	82	74	88
With coating	Ambient	Zero	M 7110 IPRO	10.1302	90	98	97.3791	700.789	10	90	80	88
With coating	Ambient	Zero	M 7110 IPRO	11.935	100	100	90.1038	699.423	14	82	74	88
With coating	Ambient	Zero	M 7110 IPRO	10.1302	100	100	86.2439	704.235	10	90	80	88
With coating	Ambient	Zero	74I77 RSF IPRO	12.6222	76	84	76.2575	683.759	40	46	62	86
With coating	Ambient	Zero	74I77 RSF IPRO	12.4274	80	90	82.8191	686.844	56	28	64	96
With coating	Ambient	Zero	74I77 RSF IPRO	12.6222	92	96	77.8842	687.021	40	46	62	86
With coating	Ambient	Zero	74I77 RSF IPRO	12.4274	86	88	79.0306	683.191	56	28	64	96
With coating	Ambient	Zero	8579 RSF IPRO	12.2481	94	94	64.6506	692.772	26	20	58	92
With coating	Ambient	Zero	8579 RSF IPRO	12.0719	80	88	78.5672	710.889	40	44	58	90
With coating	Ambient	Zero	8579 RSF IPRO	12.2481	92	98	89.3138	716.33	26	20	58	92
With coating	Ambient	Zero	8579 RSF IPRO	12.0719	68	88	101.68	699.782	40	44	58	90
With coating	Ambient	Zero	M-SOY 8866	11.5449	100	100	104.012	732.583	24	46	84	92
With coating	Ambient	Zero	M-SOY 8866	11.6766	92	94	113.8	728.414	30	46	86	90
With coating	Ambient	Zero	M-SOY 8866	11.5449	90	94	109.946	718.977	24	46	84	92
With coating	Ambient	Zero	M-SOY 8866	11.6766	96	96	103.17	719.487	30	46	86	90
With coating	Ambient	Zero	6266 RSF IPRO	11.8333	98	98	82.8749	698.282	10	78	80	94
With coating	Ambient	Zero	6266 RSF IPRO	11.6567	98	100	82.2374	704.907	18	70	86	96
With coating	Ambient	Zero	6266 RSF IPRO	11.8333	96	98	88.4045	699.917	10	78	80	94
With coating	Ambient	Zero	6266 RSF IPRO	11.6567	86	98	71.1135	702.64	18	70	86	96
With coating	Ambient	Zero	75I76 RSF IPRO	11.9057	88	94	81.9548	705.709	10	74	92	98
With coating	Ambient	Zero	75I76 RSF IPRO	11.952	92	94	83.0784	713.417	6	64	78	90
With coating	Ambient	Zero	75I76 RSF IPRO	11.9057	86	98	104.342	709.417	10	74	92	98
With coating	Ambient	Zero	75I76 RSF IPRO	11.952	80	88	92.8206	712.802	6	64	78	90
With coating	Ambient	Zero	7209 IPRO	12.2055	50	64	136.265	700.174	14	80	72	82
With coating	Ambient	Zero	7209 IPRO	11.9924	50	66	155.419	704.238	12	80	78	88
With coating	Ambient	Zero	7209 IPRO	12.2055	54	60	154.419	707.055	14	80	72	82
With coating	Ambient	Zero	7209 IPRO	11.9924	46	64	135.923	704.215	12	80	78	88
With coating	Ambient	Zero	8473 RSF	12.2031	94	98	72.8315	709.774	10	52	92	96
With coating	Ambient	Zero	8473 RSF	12.0519	100	100	74.8711	699.787	30	42	82	90
With coating	Ambient	Zero	8473 RSF	12.2031	100	100	73.7456	703.363	10	52	92	96
With coating	Ambient	Zero	8473 RSF	12.0519	94	98	71.4834	706.335	30	42	82	90
With coating	Ambient	Zero	797 IPRO	12.051	94	100	80.4046	688.678	36	48	80	88
With coating	Ambient	Zero	797 IPRO	11.4819	88	96	98.3571	718.837	36	50	82	98
With coating	Ambient	Zero	797 IPRO	12.051	100	100	94.8625	699.633	36	48	80	88
With coating	Ambient	Zero	797 IPRO	11.4819	94	100	75.7437	707.353	36	50	82	98
With coating	Ambient	Três	27837 RR	10.4577	96	98	86.7316	687	10	28	88	94
With coating	Ambient	Três	27837 RR	10.3283	100	100	73.4941	686.84	6	36	94	96
With coating	Ambient	Três	27837 RR	10.4577	94	98	71.4669	693.88	10	28	88	94
With coating	Ambient	Três	27837 RR	10.3283	96	98	75.836	702.287	6	36	94	96
With coating	Ambient	Três	M 7110 IPRO	10.693	86	94	115.657	704.06	50	64	72	82
With coating	Ambient	Três	M 7110 IPRO	10.4253	88	94	129.774	704.453	56	76	74	84
With coating	Ambient	Três	M 7110 IPRO	10.693	96	100	107.443	703.153	50	64	72	82
With coating	Ambient	Três	M 7110 IPRO	10.4253	90	100	130.496	704.173	56	76	74	84
With coating	Ambient	Três	74I77 RSF IPRO	10.38	92	94	85.6437	686.913	22	44	86	96
With coating	Ambient	Três	74I77 RSF IPRO	10.599	86	88	86.3564	676.32	20	52	86	100
With coating	Ambient	Três	74I77 RSF IPRO	10.38	100	100	87.1705	699.28	22	44	86	96
With coating	Ambient	Três	74I77 RSF IPRO	10.599	92	94	74.987	677.453	20	52	86	100
With coating	Ambient	Três	8579 RSF IPRO	9.291	100	100	94.8005	700.74	36	68	76	90
With coating	Ambient	Três	8579 RSF IPRO	10.232	92	94	168.297	685.24	50	74	76	90
With coating	Ambient	Três	8579 RSF IPRO	9.291	100	100	79.8634	708.64	36	68	76	90
With coating	Ambient	Três	8579 RSF IPRO	10.232	96	96	107.05	708.727	50	74	76	90
With coating	Ambient	Três	M-SOY 8866	9.79582	96	100	118.786	695.993	60	8	88	96
With coating	Ambient	Três	M-SOY 8866	10.2765	92	94	94.1844	725.927	68	4	84	92
With coating	Ambient	Três	M-SOY 8866	9.79582	96	96	106.52	711.853	60	8	88	96
With coating	Ambient	Três	M-SOY 8866	10.2765	96	96	138.96	718.027	68	4	84	92
With coating	Ambient	Três	6266 RSF IPRO	10.9976	84	92	83.0228	677.2	14	84	72	94
With coating	Ambient	Três	6266 RSF IPRO	10.5683	90	98	76.6985	665.447	12	84	68	92
With coating	Ambient	Três	6266 RSF IPRO	10.9976	88	96	88.7413	679.013	14	84	72	94
With coating	Ambient	Três	6266 RSF IPRO	10.5683	94	96	88.8458	692.047	12	84	68	92
With coating	Ambient	Três	75I76 RSF IPRO	10.1686	90	98	83.8618	671.287	50	48	62	98
With coating	Ambient	Três	75I76 RSF IPRO	9.52565	80	96	96.5117	683.673	42	60	78	94
With coating	Ambient	Três	75I76 RSF IPRO	10.1686	82	88	86.0561	690.567	50	48	62	98
With coating	Ambient	Três	75I76 RSF IPRO	9.52565	80	92	91.8439	684.907	42	60	78	94
With coating	Ambient	Três	7209 IPRO	11.308	82	84	158.007	700.967	82	26	34	84
With coating	Ambient	Três	7209 IPRO	10.969	70	74	159.151	695.353	70	36	24	90
With coating	Ambient	Três	7209 IPRO	11.308	74	78	150.294	678.367	82	26	34	84
With coating	Ambient	Três	7209 IPRO	10.969	76	84	146.873	682.46	70	36	24	90
With coating	Ambient	Três	8473 RSF	10.508	84	94	77.2199	665.013	48	30	82	94
With coating	Ambient	Três	8473 RSF	10.2887	88	98	76.6728	674.7	50	42	84	96
With coating	Ambient	Três	8473 RSF	10.508	88	90	73.9642	665.127	48	30	82	94
With coating	Ambient	Três	8473 RSF	10.2887	90	96	75.745	666.953	50	42	84	96
With coating	Ambient	Três	797 IPRO	9.95216	98	100	83.7798	667.047	78	6	88	100
With coating	Ambient	Três	797 IPRO	10.3459	100	100	72.763	683.347	62	20	96	100
With coating	Ambient	Três	797 IPRO	9.95216	94	100	73.895	683.34	78	6	88	100
With coating	Ambient	Três	797 IPRO	10.3459	100	100	74.3829	670.727	62	20	96	100
With coating	Ambient	Seis	27837 RR	10.9108	60	90	81.9672	689.233	4	84	94	98
With coating	Ambient	Seis	27837 RR	10.3017	78	96	89.9815	675.625	14	62	90	96
With coating	Ambient	Seis	27837 RR	10.9108	80	98	99.8515	659.165	4	84	94	98
With coating	Ambient	Seis	27837 RR	10.3017	70	88	67.4157	682.799	14	62	90	96
With coating	Ambient	Seis	M 7110 IPRO	11.1161	54	98	142.257	685.901	18	40	82	86
With coating	Ambient	Seis	M 7110 IPRO	10.5477	48	100	133.403	701.397	14	44	86	86
With coating	Ambient	Seis	M 7110 IPRO	11.1161	44	94	141.104	696.977	18	40	82	86
With coating	Ambient	Seis	M 7110 IPRO	10.5477	46	90	97.307	666.676	14	44	86	86
With coating	Ambient	Seis	74I77 RSF IPRO	10.5549	44	82	103.968	681.217	4	30	82	100
With coating	Ambient	Seis	74I77 RSF IPRO	10.6548	52	88	103.34	670.798	2	28	90	98
With coating	Ambient	Seis	74I77 RSF IPRO	10.5549	44	84	96.0834	666.631	4	30	82	100
With coating	Ambient	Seis	74I77 RSF IPRO	10.6548	40	88	80.8226	674.738	2	28	90	98
With coating	Ambient	Seis	8579 RSF IPRO	10.8129	42	84	109.601	684.36	4	88	82	98
With coating	Ambient	Seis	8579 RSF IPRO	10.8986	40	86	92.7031	677.225	0	92	80	100
With coating	Ambient	Seis	8579 RSF IPRO	10.8129	50	82	117.242	688.199	4	88	82	98
With coating	Ambient	Seis	8579 RSF IPRO	10.8986	40	88	99.5117	677.996	0	92	80	100
With coating	Ambient	Seis	M-SOY 8866	10.2631	58	94	107.252	705.285	12	8	80	94
With coating	Ambient	Seis	M-SOY 8866	10.3781	54	88	113.674	708.874	10	16	94	98
With coating	Ambient	Seis	M-SOY 8866	10.2631	86	96	98.1635	696.945	12	8	80	94
With coating	Ambient	Seis	M-SOY 8866	10.3781	64	88	100.258	702.517	10	16	94	98
With coating	Ambient	Seis	6266 RSF IPRO	10.1782	62	92	95.9909	670.974	6	90	88	92
With coating	Ambient	Seis	6266 RSF IPRO	10.3848	50	88	98.5011	660.027	6	88	92	96
With coating	Ambient	Seis	6266 RSF IPRO	10.1782	50	86	118.67	688.319	6	90	88	92
With coating	Ambient	Seis	6266 RSF IPRO	10.3848	60	96	79.1103	687.467	6	88	92	96
With coating	Ambient	Seis	75I76 RSF IPRO	10.6711	40	76	115.537	684.978	2	86	70	98
With coating	Ambient	Seis	75I76 RSF IPRO	10.8308	44	84	115.468	667.076	6	86	58	94
With coating	Ambient	Seis	75I76 RSF IPRO	10.6711	54	72	101.042	666.471	2	86	70	98
With coating	Ambient	Seis	75I76 RSF IPRO	10.8308	56	92	88.9908	678.033	6	86	58	94
With coating	Ambient	Seis	7209 IPRO	10.5259	18	44	191.926	681.873	12	88	58	88
With coating	Ambient	Seis	7209 IPRO	8.46013	16	46	210.978	685.087	2	100	56	100
With coating	Ambient	Seis	7209 IPRO	10.5259	18	38	183.448	676.025	12	88	58	88
With coating	Ambient	Seis	7209 IPRO	8.46013	18	36	170.697	685.999	2	100	56	100
With coating	Ambient	Seis	8473 RSF	10.5925	86	98	89.5735	688.845	2	12	96	96
With coating	Ambient	Seis	8473 RSF	10.6315	84	94	82.2011	688.552	0	12	94	94
With coating	Ambient	Seis	8473 RSF	10.5925	90	98	79.308	682.013	2	12	96	96
With coating	Ambient	Seis	8473 RSF	10.6315	90	100	72.426	676.504	0	12	94	94
With coating	Ambient	Seis	797 IPRO	10.5903	68	96	95.4228	675.231	2	60	96	100
With coating	Ambient	Seis	797 IPRO	10.6068	66	94	92.6799	672.039	14	52	84	100
With coating	Ambient	Seis	797 IPRO	10.5903	64	92	87.1943	680.573	2	60	96	100
With coating	Ambient	Seis	797 IPRO	10.6068	70	90	91.1909	683.283	14	52	84	100
With coating	Ambient	Nove	27837 RR	9.76697	94	94	103.616	697.66	12	50	66	86
With coating	Ambient	Nove	27837 RR	9.62984	96	96	87.6267	692.047	6	48	70	84
With coating	Ambient	Nove	27837 RR	9.76697	100	100	101.778	686.787	12	50	66	86
With coating	Ambient	Nove	27837 RR	9.62984	98	98	96.3805	687.173	6	48	70	84
With coating	Ambient	Nove	M 7110 IPRO	9.77686	46	54	161.032	685.293	10	78	62	82
With coating	Ambient	Nove	M 7110 IPRO	9.58197	58	72	167.89	695.213	12	52	70	82
With coating	Ambient	Nove	M 7110 IPRO	9.77686	60	72	174.094	675.1	10	78	62	82
With coating	Ambient	Nove	M 7110 IPRO	9.58197	48	66	143.783	679.913	12	52	70	82
With coating	Ambient	Nove	74I77 RSF IPRO	10.0282	88	88	125.365	666.18	6	88	90	94
With coating	Ambient	Nove	74I77 RSF IPRO	9.88356	76	76	136.256	669.1	0	100	78	100
With coating	Ambient	Nove	74I77 RSF IPRO	10.0282	90	90	128.379	685.52	6	88	90	94
With coating	Ambient	Nove	74I77 RSF IPRO	9.88356	90	90	118.867	664.48	0	100	78	100
With coating	Ambient	Nove	8579 RSF IPRO	10.3276	40	66	134.512	685.887	0	78	48	100
With coating	Ambient	Nove	8579 RSF IPRO	10.1632	48	82	132.529	682.233	0	90	52	96
With coating	Ambient	Nove	8579 RSF IPRO	10.3276	44	78	121.704	687.26	0	78	48	100
With coating	Ambient	Nove	8579 RSF IPRO	10.1632	54	86	135.937	675.767	0	90	52	96
With coating	Ambient	Nove	M-SOY 8866	9.91049	46	60	124.626	692.42	0	60	88	98
With coating	Ambient	Nove	M-SOY 8866	9.76287	68	82	110.617	694.313	4	74	84	94
With coating	Ambient	Nove	M-SOY 8866	9.91049	58	82	120.949	686.74	0	60	88	98
With coating	Ambient	Nove	M-SOY 8866	9.76287	50	76	145.226	683.673	4	74	84	94
With coating	Ambient	Nove	6266 RSF IPRO	10.1876	90	90	126.607	685.633	20	88	56	86
With coating	Ambient	Nove	6266 RSF IPRO	10.0547	88	88	136.873	692.82	14	90	54	84
With coating	Ambient	Nove	6266 RSF IPRO	10.1876	82	82	132.796	81.4933	20	88	56	86
With coating	Ambient	Nove	6266 RSF IPRO	10.0547	80	82	128.488	682.287	14	90	54	84
With coating	Ambient	Nove	75I76 RSF IPRO	10.3431	56	80	162.847	674.46	8	78	52	92
With coating	Ambient	Nove	75I76 RSF IPRO	10.1182	56	70	138.831	676.053	2	88	70	98
With coating	Ambient	Nove	75I76 RSF IPRO	10.3431	48	68	139.66	668.913	8	78	52	92
With coating	Ambient	Nove	75I76 RSF IPRO	10.1182	64	86	167.45	678.72	2	88	70	98
With coating	Ambient	Nove	7209 IPRO	10.0909	40	40	250.728	682.627	8	92	28	84
With coating	Ambient	Nove	7209 IPRO	10.0132	34	34	224.62	677.167	4	96	30	90
With coating	Ambient	Nove	7209 IPRO	10.0909	38	38	247.22	679.54	8	92	28	84
With coating	Ambient	Nove	7209 IPRO	10.0132	40	40	231.354	671.973	4	96	30	90
With coating	Ambient	Nove	8473 RSF	10.504	94	94	93.3391	692.053	8	42	86	92
With coating	Ambient	Nove	8473 RSF	10.4004	98	98	98.1035	686.427	4	64	78	96
With coating	Ambient	Nove	8473 RSF	10.504	96	100	102.43	681.98	8	42	86	92
With coating	Ambient	Nove	8473 RSF	10.4004	98	98	100.095	688.233	4	64	78	96
With coating	Ambient	Nove	797 IPRO	10.7085	98	98	108.998	680.313	0	84	80	100
With coating	Ambient	Nove	797 IPRO	10.5499	98	98	113.851	689.007	2	88	90	98
With coating	Ambient	Nove	797 IPRO	10.7085	100	100	104.14	694.427	0	84	80	100
With coating	Ambient	Nove	797 IPRO	10.5499	100	100	100.34	684.407	2	88	90	98
With coating	Ambient	Doze	27837 RR	10.5689	44	68	115.723	679.778	40	58	54	82
With coating	Ambient	Doze	27837 RR	10.6396	48	64	113.547	681.45	14	86	50	86
With coating	Ambient	Doze	27837 RR	10.5689	44	70	126.318	676.437	40	58	54	82
With coating	Ambient	Doze	27837 RR	10.6396	52	72	110.017	689.704	14	86	50	86
With coating	Ambient	Doze	M 7110 IPRO	10.671	10	22	201.921	682.249	6	96	32	62
With coating	Ambient	Doze	M 7110 IPRO	10.8179	6	10	207.32	692.391	6	94	30	64
With coating	Ambient	Doze	M 7110 IPRO	10.671	10	16	226.263	684.979	6	96	32	62
With coating	Ambient	Doze	M 7110 IPRO	10.8179	12	18	196.099	694.825	6	94	30	64
With coating	Ambient	Doze	74I77 RSF IPRO	10.4815	18	66	161.3	671.846	2	98	36	36
With coating	Ambient	Doze	74I77 RSF IPRO	10.5348	32	72	192.691	661.479	0	100	32	32
With coating	Ambient	Doze	74I77 RSF IPRO	10.4815	16	56	179.765	672.349	2	98	36	36
With coating	Ambient	Doze	74I77 RSF IPRO	10.5348	26	68	195.749	671.161	0	100	32	32
With coating	Ambient	Doze	8579 RSF IPRO	10.5193	10	68	168.875	692.273	0	100	4	46
With coating	Ambient	Doze	8579 RSF IPRO	10.5866	14	76	182.116	672.405	0	100	6	46
With coating	Ambient	Doze	8579 RSF IPRO	10.5193	8	56	181.237	667.335	0	100	4	46
With coating	Ambient	Doze	8579 RSF IPRO	10.5866	16	68	158.484	688.423	0	100	6	46
With coating	Ambient	Doze	M-SOY 8866	10.641	22	44	174.091	686.771	34	42	30	60
With coating	Ambient	Doze	M-SOY 8866	10.7688	24	52	150.201	679.196	32	58	40	56
With coating	Ambient	Doze	M-SOY 8866	10.641	28	48	142.152	680.395	34	42	30	60
With coating	Ambient	Doze	M-SOY 8866	10.7688	30	52	160.584	676.24	32	58	40	56
With coating	Ambient	Doze	6266 RSF IPRO	10.2688	14	34	176.725	666.107	4	96	22	68
With coating	Ambient	Doze	6266 RSF IPRO	10.3645	10	36	182.4	669.431	6	100	18	60
With coating	Ambient	Doze	6266 RSF IPRO	10.2688	12	30	177.693	673.491	4	96	22	68
With coating	Ambient	Doze	6266 RSF IPRO	10.3645	18	34	200.075	681.771	6	100	18	60
With coating	Ambient	Doze	75I76 RSF IPRO	10.648	16	46	184.928	658.771	8	94	34	66
With coating	Ambient	Doze	75I76 RSF IPRO	10.4832	12	50	188.254	668.755	2	94	32	58
With coating	Ambient	Doze	75I76 RSF IPRO	10.648	20	50	209.082	669.672	8	94	34	66
With coating	Ambient	Doze	75I76 RSF IPRO	10.4832	24	54	185.39	667.77	2	94	32	58
With coating	Ambient	Doze	7209 IPRO	10.0676	18	26	308.525	671.049	6	94	16	40
With coating	Ambient	Doze	7209 IPRO	10.2331	10	16	266.705	658.251	4	96	16	40
With coating	Ambient	Doze	7209 IPRO	10.0676	6	16	278.011	658.269	6	94	16	40
With coating	Ambient	Doze	7209 IPRO	10.2331	10	20	272.346	660.749	4	96	16	40
With coating	Ambient	Doze	8473 RSF	10.1066	64	92	100.114	674.551	22	74	62	76
With coating	Ambient	Doze	8473 RSF	10.2178	54	88	125.184	668.593	14	72	60	74
With coating	Ambient	Doze	8473 RSF	10.1066	60	92	110.269	667.058	22	74	62	76
With coating	Ambient	Doze	8473 RSF	10.2178	52	94	110.815	678.651	14	72	60	74
With coating	Ambient	Doze	797 IPRO	10.3186	58	92	131.314	665.837	2	90	70	80
With coating	Ambient	Doze	797 IPRO	10.2743	52	90	126.767	665.848	0	94	72	82
With coating	Ambient	Doze	797 IPRO	10.3186	44	94	144.099	674.084	2	90	70	80
With coating	Ambient	Doze	797 IPRO	10.2743	46	90	134.659	674.446	0	94	72	82
With coating	15 °C	Zero	27837 RR	11.4529	98	100	87.269	696.693	8	66	88	92
With coating	15 °C	Zero	27837 RR	12.8361	100	100	84.262	690.611	6	80	90	94
With coating	15 °C	Zero	27837 RR	11.4529	96	98	85.3649	699.407	8	66	88	92
With coating	15 °C	Zero	27837 RR	12.8361	100	100	73.2095	705.92	6	80	90	94
With coating	15 °C	Zero	M 7110 IPRO	11.935	82	98	82.6713	700.735	14	82	74	88
With coating	15 °C	Zero	M 7110 IPRO	10.1302	90	98	97.3791	700.789	10	90	80	88
With coating	15 °C	Zero	M 7110 IPRO	11.935	100	100	90.1038	699.423	14	82	74	88
With coating	15 °C	Zero	M 7110 IPRO	10.1302	100	100	86.2439	704.235	10	90	80	88
With coating	15 °C	Zero	74I77 RSF IPRO	12.6222	76	84	76.2575	683.759	40	46	62	86
With coating	15 °C	Zero	74I77 RSF IPRO	12.4274	80	90	82.8191	686.844	56	28	64	96
With coating	15 °C	Zero	74I77 RSF IPRO	12.6222	92	96	77.8842	687.021	40	46	62	86
With coating	15 °C	Zero	74I77 RSF IPRO	12.4274	86	88	79.0306	683.191	56	28	64	96
With coating	15 °C	Zero	8579 RSF IPRO	12.2481	94	94	64.6506	692.772	26	20	58	92
With coating	15 °C	Zero	8579 RSF IPRO	12.0719	80	88	78.5672	710.889	40	44	58	90
With coating	15 °C	Zero	8579 RSF IPRO	12.2481	92	98	89.3138	716.33	26	20	58	92
With coating	15 °C	Zero	8579 RSF IPRO	12.0719	68	88	101.68	699.782	40	44	58	90
With coating	15 °C	Zero	M-SOY 8866	11.5449	100	100	104.012	732.583	24	46	84	92
With coating	15 °C	Zero	M-SOY 8866	11.6766	92	94	113.8	728.414	30	46	86	90
With coating	15 °C	Zero	M-SOY 8866	11.5449	90	94	109.946	718.977	24	46	84	92
With coating	15 °C	Zero	M-SOY 8866	11.6766	96	96	103.17	719.487	30	46	86	90
With coating	15 °C	Zero	6266 RSF IPRO	11.8333	98	98	82.8749	698.282	10	78	80	94
With coating	15 °C	Zero	6266 RSF IPRO	11.6567	98	100	82.2374	704.907	18	70	86	96
With coating	15 °C	Zero	6266 RSF IPRO	11.8333	96	98	88.4045	699.917	10	78	80	94
With coating	15 °C	Zero	6266 RSF IPRO	11.6567	86	98	71.1135	702.64	18	70	86	96
With coating	15 °C	Zero	75I76 RSF IPRO	11.9057	88	94	81.9548	705.709	10	74	92	98
With coating	15 °C	Zero	75I76 RSF IPRO	11.952	92	94	83.0784	713.417	6	64	78	90
With coating	15 °C	Zero	75I76 RSF IPRO	11.9057	86	98	104.342	709.417	10	74	92	98
With coating	15 °C	Zero	75I76 RSF IPRO	11.952	80	88	92.8206	712.802	6	64	78	90
With coating	15 °C	Zero	7209 IPRO	12.2055	50	64	136.265	700.174	14	80	72	82
With coating	15 °C	Zero	7209 IPRO	11.9924	50	66	155.419	704.238	12	80	78	88
With coating	15 °C	Zero	7209 IPRO	12.2055	54	60	154.419	707.055	14	80	72	82
With coating	15 °C	Zero	7209 IPRO	11.9924	46	64	135.923	704.215	12	80	78	88
With coating	15 °C	Zero	8473 RSF	12.2031	94	98	72.8315	709.774	10	52	92	96
With coating	15 °C	Zero	8473 RSF	12.0519	100	100	74.8711	699.787	30	42	82	90
With coating	15 °C	Zero	8473 RSF	12.2031	100	100	73.7456	703.363	10	52	92	96
With coating	15 °C	Zero	8473 RSF	12.0519	94	98	71.4834	706.335	30	42	82	90
With coating	15 °C	Zero	797 IPRO	12.051	94	100	80.4046	688.678	36	48	80	88
With coating	15 °C	Zero	797 IPRO	11.4819	88	96	98.3571	718.837	36	50	82	98
With coating	15 °C	Zero	797 IPRO	12.051	100	100	94.8625	699.633	36	48	80	88
With coating	15 °C	Zero	797 IPRO	11.4819	94	100	75.7437	707.353	36	50	82	98
With coating	15 °C	Três	27837 RR	10.9482	100	100	70.0337	683.56	48	22	92	100
With coating	15 °C	Três	27837 RR	11.3085	92	96	77.7267	686.52	58	16	96	98
With coating	15 °C	Três	27837 RR	10.9482	92	98	70.1276	691.787	48	22	92	100
With coating	15 °C	Três	27837 RR	11.3085	100	100	69.882	671.673	58	16	96	98
With coating	15 °C	Três	M 7110 IPRO	11.6147	80	98	85.5382	676.44	42	56	70	84
With coating	15 °C	Três	M 7110 IPRO	10.5164	88	96	85.8523	688.12	34	54	68	78
With coating	15 °C	Três	M 7110 IPRO	11.6147	72	94	97.378	680.967	42	56	70	84
With coating	15 °C	Três	M 7110 IPRO	10.5164	86	98	100.261	699.18	34	54	68	78
With coating	15 °C	Três	74I77 RSF IPRO	11.3302	66	86	68.119	659.987	22	64	88	96
With coating	15 °C	Três	74I77 RSF IPRO	11.5311	64	86	76.4873	669.44	16	74	86	96
With coating	15 °C	Três	74I77 RSF IPRO	11.3302	64	92	75.9833	674.587	22	64	88	96
With coating	15 °C	Três	74I77 RSF IPRO	11.5311	58	96	89.6241	655.673	16	74	86	96
With coating	15 °C	Três	8579 RSF IPRO	12.1399	84	100	76.9504	671.433	30	64	70	98
With coating	15 °C	Três	8579 RSF IPRO	10.9841	90	98	93.6674	706.313	32	52	52	92
With coating	15 °C	Três	8579 RSF IPRO	12.1399	88	96	78.0542	693.52	30	64	70	98
With coating	15 °C	Três	8579 RSF IPRO	10.9841	88	100	77.1109	686.8	32	52	52	92
With coating	15 °C	Três	M-SOY 8866	10.8968	84	98	93.2427	703.193	6	60	96	96
With coating	15 °C	Três	M-SOY 8866	10.7302	82	92	84.3962	685.993	2	72	94	94
With coating	15 °C	Três	M-SOY 8866	10.8968	76	92	96.7843	688.873	6	60	96	96
With coating	15 °C	Três	M-SOY 8866	10.7302	66	90	107.145	701.627	2	72	94	94
With coating	15 °C	Três	6266 RSF IPRO	11.3865	98	100	85.284	654.24	10	48	92	94
With coating	15 °C	Três	6266 RSF IPRO	11.5361	100	100	70.9898	671.373	18	50	90	94
With coating	15 °C	Três	6266 RSF IPRO	11.3865	96	98	71.3605	677.567	10	48	92	94
With coating	15 °C	Três	6266 RSF IPRO	11.5361	96	100	71.0462	672.313	18	50	90	94
With coating	15 °C	Três	75I76 RSF IPRO	10.3488	64	86	97.5122	669.527	2	54	94	94
With coating	15 °C	Três	75I76 RSF IPRO	10.674	70	92	69.9243	672.833	14	66	90	92
With coating	15 °C	Três	75I76 RSF IPRO	10.3488	54	88	84.9164	679.293	2	54	94	94
With coating	15 °C	Três	75I76 RSF IPRO	10.674	58	80	66.1677	700.813	14	66	90	92
With coating	15 °C	Três	7209 IPRO	11.0062	44	60	174.533	683.213	62	58	60	84
With coating	15 °C	Três	7209 IPRO	11.5868	44	60	133.644	663.087	52	64	64	86
With coating	15 °C	Três	7209 IPRO	11.0062	46	60	124.123	677.7	62	58	60	84
With coating	15 °C	Três	7209 IPRO	11.5868	56	64	115.212	674.667	52	64	64	86
With coating	15 °C	Três	8473 RSF	10.2717	76	100	73.0809	672.587	40	22	90	94
With coating	15 °C	Três	8473 RSF	10.1047	68	98	67.0791	666.347	50	10	90	96
With coating	15 °C	Três	8473 RSF	10.2717	74	92	61.3049	672.813	40	22	90	94
With coating	15 °C	Três	8473 RSF	10.1047	68	94	60.4951	675.647	50	10	90	96
With coating	15 °C	Três	797 IPRO	10.2749	98	98	95.4417	684.007	24	30	94	100
With coating	15 °C	Três	797 IPRO	12.689	98	98	72.8306	678.107	28	20	90	92
With coating	15 °C	Três	797 IPRO	10.2749	100	100	69.1706	675.373	24	30	94	100
With coating	15 °C	Três	797 IPRO	12.689	98	100	69.677	676.853	28	20	90	92
With coating	15 °C	Seis	27837 RR	10.631	96	100	81.6111	687.488	4	86	94	100
With coating	15 °C	Seis	27837 RR	10.4176	92	100	97.5376	692.606	16	82	78	92
With coating	15 °C	Seis	27837 RR	10.631	100	100	90.8174	687.729	4	86	94	100
With coating	15 °C	Seis	27837 RR	10.4176	92	100	81.6717	689.653	16	82	78	92
With coating	15 °C	Seis	M 7110 IPRO	10.8854	74	98	121.797	691.644	20	80	66	82
With coating	15 °C	Seis	M 7110 IPRO	10.5645	78	98	117.385	707.337	10	90	62	90
With coating	15 °C	Seis	M 7110 IPRO	10.8854	80	96	113.543	707.979	20	80	66	82
With coating	15 °C	Seis	M 7110 IPRO	10.5645	82	98	109.697	704.997	10	90	62	90
With coating	15 °C	Seis	74I77 RSF IPRO	7.70847	84	98	90.8777	697.455	4	90	86	96
With coating	15 °C	Seis	74I77 RSF IPRO	9.33799	76	94	93.3597	656.159	2	90	86	98
With coating	15 °C	Seis	74I77 RSF IPRO	7.70847	72	100	95.9619	665.103	4	90	86	96
With coating	15 °C	Seis	74I77 RSF IPRO	9.33799	78	98	89.2787	678.771	2	90	86	98
With coating	15 °C	Seis	8579 RSF IPRO	10.4358	42	80	117.797	697.619	0	52	86	98
With coating	15 °C	Seis	8579 RSF IPRO	10.4872	80	98	67.9664	689.841	2	32	96	98
With coating	15 °C	Seis	8579 RSF IPRO	10.4358	70	94	102.681	684.21	0	52	86	98
With coating	15 °C	Seis	8579 RSF IPRO	10.4872	84	100	85.2792	688.435	2	32	96	98
With coating	15 °C	Seis	M-SOY 8866	9.27491	78	94	129.236	706.992	8	48	90	100
With coating	15 °C	Seis	M-SOY 8866	10.9371	76	90	105.484	704.953	6	64	90	100
With coating	15 °C	Seis	M-SOY 8866	9.27491	72	88	114.959	693.385	8	48	90	100
With coating	15 °C	Seis	M-SOY 8866	10.9371	80	100	136.615	702.586	6	64	90	100
With coating	15 °C	Seis	6266 RSF IPRO	10.4622	64	98	105.034	670.315	0	16	94	98
With coating	15 °C	Seis	6266 RSF IPRO	10.4966	70	100	100.287	678.833	2	8	96	100
With coating	15 °C	Seis	6266 RSF IPRO	10.4622	72	98	108.492	688.873	0	16	94	98
With coating	15 °C	Seis	6266 RSF IPRO	10.4966	68	100	84.7301	693.947	2	8	96	100
With coating	15 °C	Seis	75I76 RSF IPRO	11.2524	88	96	107.54	672.743	6	66	92	98
With coating	15 °C	Seis	75I76 RSF IPRO	11.2389	94	100	125.694	665.427	4	68	94	96
With coating	15 °C	Seis	75I76 RSF IPRO	11.2524	82	96	91.7905	673.517	6	66	92	98
With coating	15 °C	Seis	75I76 RSF IPRO	11.2389	86	100	109.258	677.181	4	68	94	96
With coating	15 °C	Seis	7209 IPRO	10.624	40	82	161.805	678.302	74	60	54	76
With coating	15 °C	Seis	7209 IPRO	10.5592	46	74	157.753	668.333	70	60	56	82
With coating	15 °C	Seis	7209 IPRO	10.624	40	64	176.485	678.586	74	60	54	76
With coating	15 °C	Seis	7209 IPRO	10.5592	50	80	173.066	681.888	70	60	56	82
With coating	15 °C	Seis	8473 RSF	10.2808	92	100	80.5503	687.747	10	40	90	96
With coating	15 °C	Seis	8473 RSF	10.5012	94	100	88.2505	680.608	14	30	96	96
With coating	15 °C	Seis	8473 RSF	10.2808	98	100	79.8196	683.427	10	40	90	96
With coating	15 °C	Seis	8473 RSF	10.5012	92	100	86.8432	685.093	14	30	96	96
With coating	15 °C	Seis	797 IPRO	10.5763	48	62	103.446	653.808	10	42	94	96
With coating	15 °C	Seis	797 IPRO	10.7448	90	100	87.4176	651.209	24	26	94	98
With coating	15 °C	Seis	797 IPRO	10.5763	70	90	93.9177	689.225	10	42	94	96
With coating	15 °C	Seis	797 IPRO	10.7448	84	96	89.9406	664.72	24	26	94	98
With coating	15 °C	Nove	27837 RR	8.9167	94	94	79.6726	673.587	10	60	84	98
With coating	15 °C	Nove	27837 RR	8.7575	98	100	71.6539	679.847	4	72	88	98
With coating	15 °C	Nove	27837 RR	8.9167	98	100	78.6869	668.007	10	60	84	98
With coating	15 °C	Nove	27837 RR	8.7575	100	100	95.5527	682.927	4	72	88	98
With coating	15 °C	Nove	M 7110 IPRO	9.03836	82	100	111.833	689.793	12	86	78	92
With coating	15 °C	Nove	M 7110 IPRO	9.10151	90	98	124.23	684.113	14	86	70	86
With coating	15 °C	Nove	M 7110 IPRO	9.03836	82	98	114.043	695.493	12	86	78	92
With coating	15 °C	Nove	M 7110 IPRO	9.10151	90	98	115.341	687.853	14	86	70	86
With coating	15 °C	Nove	74I77 RSF IPRO	9.01255	76	90	86.0946	674.58	4	90	96	100
With coating	15 °C	Nove	74I77 RSF IPRO	8.92805	86	94	96.1675	679.08	6	88	88	98
With coating	15 °C	Nove	74I77 RSF IPRO	9.01255	96	96	106.865	675.633	4	90	96	100
With coating	15 °C	Nove	74I77 RSF IPRO	8.92805	84	92	110.246	685.447	6	88	88	98
With coating	15 °C	Nove	8579 RSF IPRO	8.61338	84	90	111.417	677.247	2	82	68	98
With coating	15 °C	Nove	8579 RSF IPRO	8.72929	92	98	89.0377	675.9	14	64	60	90
With coating	15 °C	Nove	8579 RSF IPRO	8.61338	92	98	105.503	695	2	82	68	98
With coating	15 °C	Nove	8579 RSF IPRO	8.72929	94	96	85.2907	688.153	14	64	60	90
With coating	15 °C	Nove	M-SOY 8866	8.95264	84	92	112.079	705.047	18	64	82	94
With coating	15 °C	Nove	M-SOY 8866	8.62943	84	92	147.932	705.34	8	70	90	96
With coating	15 °C	Nove	M-SOY 8866	8.95264	88	86	106.833	687.42	18	64	82	94
With coating	15 °C	Nove	M-SOY 8866	8.62943	84	94	122.79	687.44	8	70	90	96
With coating	15 °C	Nove	6266 RSF IPRO	8.88683	98	100	92.8502	688.2	2	82	86	98
With coating	15 °C	Nove	6266 RSF IPRO	8.71706	96	96	96.5126	685.293	6	82	86	100
With coating	15 °C	Nove	6266 RSF IPRO	8.88683	94	96	96.5636	676.333	2	82	86	98
With coating	15 °C	Nove	6266 RSF IPRO	8.71706	98	98	111.436	681.68	6	82	86	100
With coating	15 °C	Nove	75I76 RSF IPRO	9.02043	86	96	104.378	676.48	6	78	84	94
With coating	15 °C	Nove	75I76 RSF IPRO	8.81598	78	90	118.59	665.013	4	82	88	96
With coating	15 °C	Nove	75I76 RSF IPRO	9.02043	80	88	94.9212	677.107	6	78	84	94
With coating	15 °C	Nove	75I76 RSF IPRO	8.81598	84	96	104.877	681.58	4	82	88	96
With coating	15 °C	Nove	7209 IPRO	8.65418	58	66	164.079	673.127	14	82	44	92
With coating	15 °C	Nove	7209 IPRO	8.60358	46	48	190.237	678.187	14	84	68	86
With coating	15 °C	Nove	7209 IPRO	8.65418	58	68	139.872	670.98	14	82	44	92
With coating	15 °C	Nove	7209 IPRO	8.60358	40	46	162.027	677.807	14	84	68	86
With coating	15 °C	Nove	8473 RSF	8.83578	100	100	80.7391	689.733	8	60	92	98
With coating	15 °C	Nove	8473 RSF	8.728	98	100	83.5161	682.267	10	52	86	94
With coating	15 °C	Nove	8473 RSF	8.83578	94	100	80.8724	673.1	8	60	92	98
With coating	15 °C	Nove	8473 RSF	8.728	96	98	78.2518	681.233	10	52	86	94
With coating	15 °C	Nove	797 IPRO	8.63146	92	94	85.7288	678.827	0	72	92	98
With coating	15 °C	Nove	797 IPRO	8.76789	100	100	83.2057	687.267	2	74	76	98
With coating	15 °C	Nove	797 IPRO	8.63146	100	100	98.2061	688.08	0	72	92	98
With coating	15 °C	Nove	797 IPRO	8.76789	96	96	80.4505	682.48	2	74	76	98
With coating	15 °C	Doze	27837 RR	8.87529	96	100	71.8894	671.965	6	12	90	96
With coating	15 °C	Doze	27837 RR	8.93011	92	96	83.6741	677.355	6	10	92	98
With coating	15 °C	Doze	27837 RR	8.87529	98	98	85.289	673.608	6	12	90	96
With coating	15 °C	Doze	27837 RR	8.93011	94	100	81.5134	675.868	6	10	92	98
With coating	15 °C	Doze	M 7110 IPRO	8.92212	82	92	117.474	683.129	22	80	76	84
With coating	15 °C	Doze	M 7110 IPRO	8.87122	86	98	141.388	673.564	8	88	82	90
With coating	15 °C	Doze	M 7110 IPRO	8.92212	86	96	131.146	672.518	22	80	76	84
With coating	15 °C	Doze	M 7110 IPRO	8.87122	88	100	129.61	680.291	8	88	82	90
With coating	15 °C	Doze	74I77 RSF IPRO	9.25244	76	90	111.639	669.077	60	80	76	76
With coating	15 °C	Doze	74I77 RSF IPRO	9.25871	68	98	117.312	670.911	18	94	68	86
With coating	15 °C	Doze	74I77 RSF IPRO	9.25244	72	94	121.327	669.512	60	80	76	76
With coating	15 °C	Doze	74I77 RSF IPRO	9.25871	76	98	90.4941	667.343	18	94	68	86
With coating	15 °C	Doze	8579 RSF IPRO	8.74718	72	88	100.139	679.707	8	88	66	88
With coating	15 °C	Doze	8579 RSF IPRO	8.67628	82	96	115.79	672.201	6	94	66	88
With coating	15 °C	Doze	8579 RSF IPRO	8.74718	80	88	96.4258	682.097	8	88	66	88
With coating	15 °C	Doze	8579 RSF IPRO	8.67628	76	92	114.01	678.563	6	94	66	88
With coating	15 °C	Doze	M-SOY 8866	9.10497	62	78	131.171	681.163	4	14	92	96
With coating	15 °C	Doze	M-SOY 8866	9.29209	62	82	102.803	684.435	8	14	86	92
With coating	15 °C	Doze	M-SOY 8866	9.10497	56	76	119.255	675.503	4	14	92	96
With coating	15 °C	Doze	M-SOY 8866	9.29209	82	92	115.021	678.026	8	14	86	92
With coating	15 °C	Doze	6266 RSF IPRO	9.21536	82	94	102.37	682.509	22	84	84	94
With coating	15 °C	Doze	6266 RSF IPRO	8.97956	82	96	95.1349	681.123	44	80	76	84
With coating	15 °C	Doze	6266 RSF IPRO	9.21536	76	96	103.755	668.573	22	84	84	94
With coating	15 °C	Doze	6266 RSF IPRO	8.97956	92	96	100.797	683.673	44	80	76	84
With coating	15 °C	Doze	75I76 RSF IPRO	8.77825	70	86	110.221	671.007	0	28	100	100
With coating	15 °C	Doze	75I76 RSF IPRO	8.85418	72	94	106.5	670.793	2	32	92	100
With coating	15 °C	Doze	75I76 RSF IPRO	8.77825	60	80	109.208	681.028	0	28	100	100
With coating	15 °C	Doze	75I76 RSF IPRO	8.85418	64	94	110.409	680.515	2	32	92	100
With coating	15 °C	Doze	7209 IPRO	8.86404	42	48	181.202	683.509	10	42	80	90
With coating	15 °C	Doze	7209 IPRO	8.79549	38	48	214.8	680.824	4	58	68	86
With coating	15 °C	Doze	7209 IPRO	8.86404	42	58	176.497	674.053	10	42	80	90
With coating	15 °C	Doze	7209 IPRO	8.79549	34	38	188.395	672.443	4	58	68	86
With coating	15 °C	Doze	8473 RSF	8.6261	80	98	91.5819	670.28	14	56	80	86
With coating	15 °C	Doze	8473 RSF	8.87694	74	98	72.204	669.427	12	50	76	84
With coating	15 °C	Doze	8473 RSF	8.6261	86	96	89.1477	667.005	14	56	80	86
With coating	15 °C	Doze	8473 RSF	8.87694	86	100	95.4412	678.184	12	50	76	84
With coating	15 °C	Doze	797 IPRO	9.14618	80	100	97.8155	665.991	12	74	72	88
With coating	15 °C	Doze	797 IPRO	9.05933	90	100	88.6235	669.636	12	68	78	94
With coating	15 °C	Doze	797 IPRO	9.14618	92	100	104.317	671.172	12	74	72	88
With coating	15 °C	Doze	797 IPRO	9.05933	98	100	87.8754	676	12	68	78	94
With coating	10 °C	Zero	27837 RR	11.4529	98	100	87.269	696.693	8	66	88	92
With coating	10 °C	Zero	27837 RR	12.8361	100	100	84.262	690.611	6	80	90	94
With coating	10 °C	Zero	27837 RR	11.4529	96	98	85.3649	699.407	8	66	88	92
With coating	10 °C	Zero	27837 RR	12.8361	100	100	73.2095	705.92	6	80	90	94
With coating	10 °C	Zero	M 7110 IPRO	11.935	82	98	82.6713	700.735	14	82	74	88
With coating	10 °C	Zero	M 7110 IPRO	10.1302	90	98	97.3791	700.789	10	90	80	88
With coating	10 °C	Zero	M 7110 IPRO	11.935	100	100	90.1038	699.423	14	82	74	88
With coating	10 °C	Zero	M 7110 IPRO	10.1302	100	100	86.2439	704.235	10	90	80	88
With coating	10 °C	Zero	74I77 RSF IPRO	12.6222	76	84	76.2575	683.759	40	46	62	86
With coating	10 °C	Zero	74I77 RSF IPRO	12.4274	80	90	82.8191	686.844	56	28	64	96
With coating	10 °C	Zero	74I77 RSF IPRO	12.6222	92	96	77.8842	687.021	40	46	62	86
With coating	10 °C	Zero	74I77 RSF IPRO	12.4274	86	88	79.0306	683.191	56	28	64	96
With coating	10 °C	Zero	8579 RSF IPRO	12.2481	94	94	64.6506	692.772	26	20	58	92
With coating	10 °C	Zero	8579 RSF IPRO	12.0719	80	88	78.5672	710.889	40	44	58	90
With coating	10 °C	Zero	8579 RSF IPRO	12.2481	92	98	89.3138	716.33	26	20	58	92
With coating	10 °C	Zero	8579 RSF IPRO	12.0719	68	88	101.68	699.782	40	44	58	90
With coating	10 °C	Zero	M-SOY 8866	11.5449	100	100	104.012	732.583	24	46	84	92
With coating	10 °C	Zero	M-SOY 8866	11.6766	92	94	113.8	728.414	30	46	86	90
With coating	10 °C	Zero	M-SOY 8866	11.5449	90	94	109.946	718.977	24	46	84	92
With coating	10 °C	Zero	M-SOY 8866	11.6766	96	96	103.17	719.487	30	46	86	90
With coating	10 °C	Zero	6266 RSF IPRO	11.8333	98	98	82.8749	698.282	10	78	80	94
With coating	10 °C	Zero	6266 RSF IPRO	11.6567	98	100	82.2374	704.907	18	70	86	96
With coating	10 °C	Zero	6266 RSF IPRO	11.8333	96	98	88.4045	699.917	10	78	80	94
With coating	10 °C	Zero	6266 RSF IPRO	11.6567	86	98	71.1135	702.64	18	70	86	96
With coating	10 °C	Zero	75I76 RSF IPRO	11.9057	88	94	81.9548	705.709	10	74	92	98
With coating	10 °C	Zero	75I76 RSF IPRO	11.952	92	94	83.0784	713.417	6	64	78	90
With coating	10 °C	Zero	75I76 RSF IPRO	11.9057	86	98	104.342	709.417	10	74	92	98
With coating	10 °C	Zero	75I76 RSF IPRO	11.952	80	88	92.8206	712.802	6	64	78	90
With coating	10 °C	Zero	7209 IPRO	12.2055	50	64	136.265	700.174	14	80	72	82
With coating	10 °C	Zero	7209 IPRO	11.9924	50	66	155.419	704.238	12	80	78	88
With coating	10 °C	Zero	7209 IPRO	12.2055	54	60	154.419	707.055	14	80	72	82
With coating	10 °C	Zero	7209 IPRO	11.9924	46	64	135.923	704.215	12	80	78	88
With coating	10 °C	Zero	8473 RSF	12.2031	94	98	72.8315	709.774	10	52	92	96
With coating	10 °C	Zero	8473 RSF	12.0519	100	100	74.8711	699.787	30	42	82	90
With coating	10 °C	Zero	8473 RSF	12.2031	100	100	73.7456	703.363	10	52	92	96
With coating	10 °C	Zero	8473 RSF	12.0519	94	98	71.4834	706.335	30	42	82	90
With coating	10 °C	Zero	797 IPRO	12.051	94	100	80.4046	688.678	36	48	80	88
With coating	10 °C	Zero	797 IPRO	11.4819	88	96	98.3571	718.837	36	50	82	98
With coating	10 °C	Zero	797 IPRO	12.051	100	100	94.8625	699.633	36	48	80	88
With coating	10 °C	Zero	797 IPRO	11.4819	94	100	75.7437	707.353	36	50	82	98
With coating	10 °C	Três	27837 RR	10.353	86	96	59.1056	674.953	42	62	82	98
With coating	10 °C	Três	27837 RR	11.1651	92	98	70.6601	689.873	36	64	84	98
With coating	10 °C	Três	27837 RR	10.353	86	94	62.6745	685.913	42	62	82	98
With coating	10 °C	Três	27837 RR	11.1651	90	98	62.798	679.96	36	64	84	98
With coating	10 °C	Três	M 7110 IPRO	11.4205	92	98	84.6317	686.673	60	78	54	92
With coating	10 °C	Três	M 7110 IPRO	10.045	90	100	92.7008	700.14	52	70	74	96
With coating	10 °C	Três	M 7110 IPRO	11.4205	84	92	104.495	665.087	60	78	54	92
With coating	10 °C	Três	M 7110 IPRO	10.045	86	96	97.3227	671.147	52	70	74	96
With coating	10 °C	Três	74I77 RSF IPRO	10.611	88	92	74.4519	675.12	60	32	90	96
With coating	10 °C	Três	74I77 RSF IPRO	10.4122	82	96	80.7473	671.393	54	36	90	98
With coating	10 °C	Três	74I77 RSF IPRO	10.611	80	86	76.0414	670.573	60	32	90	96
With coating	10 °C	Três	74I77 RSF IPRO	10.4122	92	94	76.0166	664.333	54	36	90	98
With coating	10 °C	Três	8579 RSF IPRO	11.2921	86	96	76.4409	662.547	30	54	46	82
With coating	10 °C	Três	8579 RSF IPRO	11.5154	82	98	60.3752	674.22	38	54	62	92
With coating	10 °C	Três	8579 RSF IPRO	11.2921	88	98	83.0493	670.547	30	54	46	82
With coating	10 °C	Três	8579 RSF IPRO	11.5154	76	90	79.0526	681.447	38	54	62	92
With coating	10 °C	Três	M-SOY 8866	11.2303	98	98	79.3541	682.133	24	50	90	96
With coating	10 °C	Três	M-SOY 8866	10.0473	90	90	87.1153	695.533	42	56	86	94
With coating	10 °C	Três	M-SOY 8866	11.2303	96	96	89.3808	687	24	50	90	96
With coating	10 °C	Três	M-SOY 8866	10.0473	90	92	99.8122	687.08	42	56	86	94
With coating	10 °C	Três	6266 RSF IPRO	11.1436	96	98	71.1682	685.967	38	68	68	96
With coating	10 °C	Três	6266 RSF IPRO	11.0576	92	98	76.6203	659.727	58	72	84	98
With coating	10 °C	Três	6266 RSF IPRO	11.1436	100	100	71.1111	678.293	38	68	68	96
With coating	10 °C	Três	6266 RSF IPRO	11.0576	100	100	65.8088	666.193	58	72	84	98
With coating	10 °C	Três	75I76 RSF IPRO	11.6283	60	88	104.126	693.147	28	72	62	96
With coating	10 °C	Três	75I76 RSF IPRO	11.1114	22	80	89.3783	673.78	34	66	74	94
With coating	10 °C	Três	75I76 RSF IPRO	11.6283	62	94	84.5508	687.767	28	72	62	96
With coating	10 °C	Três	75I76 RSF IPRO	11.1114	58	100	79.6399	681.473	34	66	74	94
With coating	10 °C	Três	7209 IPRO	11.0023	66	76	146.824	676.647	64	42	42	84
With coating	10 °C	Três	7209 IPRO	11.31	74	86	111.129	667.927	50	64	62	96
With coating	10 °C	Três	7209 IPRO	11.0023	72	82	152.64	681.28	64	42	42	84
With coating	10 °C	Três	7209 IPRO	11.31	80	86	119.327	672.373	50	64	62	96
With coating	10 °C	Três	8473 RSF	11.2984	92	96	67.6593	681.467	38	36	68	96
With coating	10 °C	Três	8473 RSF	11.2229	94	96	74.9615	686.027	62	22	78	92
With coating	10 °C	Três	8473 RSF	11.2984	96	98	75.2841	692.627	38	36	68	96
With coating	10 °C	Três	8473 RSF	11.2229	88	96	72.7553	694.307	62	22	78	92
With coating	10 °C	Três	797 IPRO	11.5412	78	90	67.4566	688.147	54	44	86	94
With coating	10 °C	Três	797 IPRO	11.4052	82	98	64.9791	671.753	46	54	88	96
With coating	10 °C	Três	797 IPRO	11.5412	88	92	70.4818	677.76	54	44	86	94
With coating	10 °C	Três	797 IPRO	11.4052	92	100	74.5672	684.693	46	54	88	96
With coating	10 °C	Seis	27837 RR	10.3048	92	100	83.1115	687.825	2	24	96	98
With coating	10 °C	Seis	27837 RR	10.2414	86	98	92.0168	697.373	0	24	100	100
With coating	10 °C	Seis	27837 RR	10.3048	94	100	81.1635	691.948	2	24	96	98
With coating	10 °C	Seis	27837 RR	10.2414	94	96	90.9552	694.305	0	24	100	100
With coating	10 °C	Seis	M 7110 IPRO	10.0391	82	98	112.166	698.664	14	74	80	90
With coating	10 °C	Seis	M 7110 IPRO	10.0739	78	98	114.037	691.343	10	86	88	92
With coating	10 °C	Seis	M 7110 IPRO	10.0391	70	100	110.055	696.623	14	74	80	90
With coating	10 °C	Seis	M 7110 IPRO	10.0739	74	100	97.2805	692.376	10	86	88	92
With coating	10 °C	Seis	74I77 RSF IPRO	11.1062	74	96	96.2504	674.165	2	18	98	98
With coating	10 °C	Seis	74I77 RSF IPRO	10.9593	84	96	93.1235	692.498	0	20	96	96
With coating	10 °C	Seis	74I77 RSF IPRO	11.1062	88	94	96.2482	677.425	2	18	98	98
With coating	10 °C	Seis	74I77 RSF IPRO	10.9593	74	98	77.743	674.989	0	20	96	96
With coating	10 °C	Seis	8579 RSF IPRO	11.2893	78	98	119.481	699.757	0	40	94	96
With coating	10 °C	Seis	8579 RSF IPRO	11.3273	90	98	89.6401	699.28	0	38	98	98
With coating	10 °C	Seis	8579 RSF IPRO	11.2893	82	98	85.7666	703.236	0	40	94	96
With coating	10 °C	Seis	8579 RSF IPRO	11.3273	64	96	84.4098	694.401	0	38	98	98
With coating	10 °C	Seis	M-SOY 8866	10.735	84	100	113.948	698.289	4	18	90	90
With coating	10 °C	Seis	M-SOY 8866	10.6013	80	94	100.706	703.292	4	12	92	92
With coating	10 °C	Seis	M-SOY 8866	10.735	80	96	110.036	704.086	4	18	90	90
With coating	10 °C	Seis	M-SOY 8866	10.6013	86	98	102.047	698.777	4	12	92	92
With coating	10 °C	Seis	6266 RSF IPRO	10.5993	84	100	102.063	670.283	2	80	86	98
With coating	10 °C	Seis	6266 RSF IPRO	10.5251	90	100	93.2426	679.88	10	76	80	96
With coating	10 °C	Seis	6266 RSF IPRO	10.5993	84	100	72.6251	682.563	2	80	86	98
With coating	10 °C	Seis	6266 RSF IPRO	10.5251	92	98	85.1588	687.318	10	76	80	96
With coating	10 °C	Seis	75I76 RSF IPRO	10.2702	88	100	108.8	694.239	2	70	92	98
With coating	10 °C	Seis	75I76 RSF IPRO	10.7103	80	96	100.29	672.248	6	48	80	94
With coating	10 °C	Seis	75I76 RSF IPRO	10.2702	88	98	97.8008	665.228	2	70	92	98
With coating	10 °C	Seis	75I76 RSF IPRO	10.7103	80	100	95.3469	682.885	6	48	80	94
With coating	10 °C	Seis	7209 IPRO	10.2522	44	72	169.81	678.294	10	88	72	92
With coating	10 °C	Seis	7209 IPRO	10.2317	52	72	162.05	666.68	6	92	76	96
With coating	10 °C	Seis	7209 IPRO	10.2522	66	82	184.417	684.964	10	88	72	92
With coating	10 °C	Seis	7209 IPRO	10.2317	60	84	154.632	681.311	6	92	76	96
With coating	10 °C	Seis	8473 RSF	10.5794	82	100	81.6594	657.561	0	12	100	100
With coating	10 °C	Seis	8473 RSF	10.3482	88	98	71.465	684.066	2	12	98	98
With coating	10 °C	Seis	8473 RSF	10.5794	96	100	79.9214	655.045	0	12	100	100
With coating	10 °C	Seis	8473 RSF	10.3482	88	100	83.2082	685.601	2	12	98	98
With coating	10 °C	Seis	797 IPRO	10.909	84	98	85.5182	677.769	0	66	92	100
With coating	10 °C	Seis	797 IPRO	10.6397	88	98	95.1416	679.736	0	78	94	100
With coating	10 °C	Seis	797 IPRO	10.909	82	100	81.2857	683.109	0	66	92	100
With coating	10 °C	Seis	797 IPRO	10.6397	82	100	83.1091	687.497	0	78	94	100
With coating	10 °C	Nove	27837 RR	9.47198	96	96	69.9434	690.653	38	66	88	100
With coating	10 °C	Nove	27837 RR	9.34564	100	100	73.4159	669.113	46	62	76	96
With coating	10 °C	Nove	27837 RR	9.47198	100	100	89.2034	666.913	38	66	88	100
With coating	10 °C	Nove	27837 RR	9.34564	98	98	74.4267	685.387	46	62	76	96
With coating	10 °C	Nove	M 7110 IPRO	7.49902	90	96	114.303	671.413	10	90	86	98
With coating	10 °C	Nove	M 7110 IPRO	9.40134	90	100	108.832	686.287	18	84	78	86
With coating	10 °C	Nove	M 7110 IPRO	7.49902	86	98	104.793	669.727	10	90	86	98
With coating	10 °C	Nove	M 7110 IPRO	9.40134	94	100	98.1433	686.073	18	84	78	86
With coating	10 °C	Nove	74I77 RSF IPRO	9.87007	88	96	84.3044	671.507	14	56	72	96
With coating	10 °C	Nove	74I77 RSF IPRO	9.53458	92	96	90.1163	667.887	10	48	76	96
With coating	10 °C	Nove	74I77 RSF IPRO	9.87007	92	98	79.6846	669.92	14	56	72	96
With coating	10 °C	Nove	74I77 RSF IPRO	9.53458	90	96	87.4012	669.02	10	48	76	96
With coating	10 °C	Nove	8579 RSF IPRO	9.75021	92	96	80.6313	675.26	10	74	80	98
With coating	10 °C	Nove	8579 RSF IPRO	9.59328	84	98	104.181	681.34	10	58	68	96
With coating	10 °C	Nove	8579 RSF IPRO	9.75021	90	98	106.198	691.653	10	74	80	98
With coating	10 °C	Nove	8579 RSF IPRO	9.59328	96	100	84.7053	669.107	10	58	68	96
With coating	10 °C	Nove	M-SOY 8866	9.40877	90	98	107.335	686.547	14	34	78	96
With coating	10 °C	Nove	M-SOY 8866	9.41831	88	96	123.673	692.833	22	34	76	96
With coating	10 °C	Nove	M-SOY 8866	9.40877	84	90	121.154	690.947	14	34	78	96
With coating	10 °C	Nove	M-SOY 8866	9.41831	92	98	96.0701	690	22	34	76	96
With coating	10 °C	Nove	6266 RSF IPRO	9.66023	92	96	85.5212	674.373	2	22	98	100
With coating	10 °C	Nove	6266 RSF IPRO	9.32313	92	94	86.7417	669.073	0	16	98	100
With coating	10 °C	Nove	6266 RSF IPRO	9.66023	94	100	92.576	676.093	2	22	98	100
With coating	10 °C	Nove	6266 RSF IPRO	9.32313	96	96	84.0099	670.053	0	16	98	100
With coating	10 °C	Nove	75I76 RSF IPRO	9.61444	90	98	78.6293	663.187	52	52	94	100
With coating	10 °C	Nove	75I76 RSF IPRO	9.45753	88	98	108.19	669.027	60	24	76	90
With coating	10 °C	Nove	75I76 RSF IPRO	9.61444	96	98	98.2304	669.287	52	52	94	100
With coating	10 °C	Nove	75I76 RSF IPRO	9.45753	86	92	128.006	678.593	60	24	76	90
With coating	10 °C	Nove	7209 IPRO	9.65101	42	46	158.045	675.693	14	68	58	84
With coating	10 °C	Nove	7209 IPRO	9.31015	48	52	191.575	667.7	14	72	60	88
With coating	10 °C	Nove	7209 IPRO	9.65101	44	56	157.675	669.34	14	68	58	84
With coating	10 °C	Nove	7209 IPRO	9.31015	58	68	132.726	686.807	14	72	60	88
With coating	10 °C	Nove	8473 RSF	9.47004	92	98	82.3749	680.173	14	38	80	94
With coating	10 °C	Nove	8473 RSF	9.25668	92	100	74.7858	691.82	14	38	88	92
With coating	10 °C	Nove	8473 RSF	9.47004	96	100	67.8912	680.413	14	38	80	94
With coating	10 °C	Nove	8473 RSF	9.25668	90	100	81.0167	694.527	14	38	88	92
With coating	10 °C	Nove	797 IPRO	9.26201	100	100	75.0997	683.253	24	28	86	98
With coating	10 °C	Nove	797 IPRO	9.71625	100	100	107.956	688.2	8	62	94	98
With coating	10 °C	Nove	797 IPRO	9.26201	98	100	71.9086	679.967	24	28	86	98
With coating	10 °C	Nove	797 IPRO	9.71625	98	100	76.4767	685.16	8	62	94	98
With coating	10 °C	Doze	27837 RR	10.1129	90	92	81.1564	669.109	2	22	96	98
With coating	10 °C	Doze	27837 RR	10.2049	88	98	68.2106	670.189	0	22	100	100
With coating	10 °C	Doze	27837 RR	10.1129	82	92	84.5176	685.172	2	22	96	98
With coating	10 °C	Doze	27837 RR	10.2049	88	92	84.372	672.159	0	22	100	100
With coating	10 °C	Doze	M 7110 IPRO	9.72746	90	100	97.0832	676.086	20	82	84	84
With coating	10 °C	Doze	M 7110 IPRO	9.91612	90	100	111.321	678.921	16	88	88	94
With coating	10 °C	Doze	M 7110 IPRO	9.72746	82	100	97.3948	672.409	20	82	84	84
With coating	10 °C	Doze	M 7110 IPRO	9.91612	78	100	101.55	683.32	16	88	88	94
With coating	10 °C	Doze	74I77 RSF IPRO	9.90099	72	88	87.1887	672.687	32	80	82	90
With coating	10 °C	Doze	74I77 RSF IPRO	10.0487	66	86	80.7246	671.778	42	76	76	88
With coating	10 °C	Doze	74I77 RSF IPRO	9.90099	74	90	85.2917	672.845	32	80	82	90
With coating	10 °C	Doze	74I77 RSF IPRO	10.0487	64	86	92.3389	668.127	42	76	76	88
With coating	10 °C	Doze	8579 RSF IPRO	9.98215	90	96	98.8001	680.619	2	40	94	98
With coating	10 °C	Doze	8579 RSF IPRO	10.0762	94	98	82.1766	676.311	0	30	88	98
With coating	10 °C	Doze	8579 RSF IPRO	9.98215	94	96	85.9747	678.167	2	40	94	98
With coating	10 °C	Doze	8579 RSF IPRO	10.0762	88	100	87.7007	674.765	0	30	88	98
With coating	10 °C	Doze	M-SOY 8866	10.023	88	96	98.9143	686.447	2	12	94	96
With coating	10 °C	Doze	M-SOY 8866	9.61863	88	92	113.357	681.235	0	14	94	96
With coating	10 °C	Doze	M-SOY 8866	10.023	88	96	116.254	675.236	2	12	94	96
With coating	10 °C	Doze	M-SOY 8866	9.61863	98	100	99.8064	687.977	0	14	94	96
With coating	10 °C	Doze	6266 RSF IPRO	9.79007	84	90	78.2977	669.058	2	22	90	100
With coating	10 °C	Doze	6266 RSF IPRO	9.88295	90	100	88.7043	666.719	4	32	86	100
With coating	10 °C	Doze	6266 RSF IPRO	9.79007	88	98	86.1074	674.175	2	22	90	100
With coating	10 °C	Doze	6266 RSF IPRO	9.88295	90	96	105.673	670.333	4	32	86	100
With coating	10 °C	Doze	75I76 RSF IPRO	9.82493	82	88	90.5797	668.719	30	80	84	96
With coating	10 °C	Doze	75I76 RSF IPRO	9.78883	86	96	96.991	672.124	38	84	88	92
With coating	10 °C	Doze	75I76 RSF IPRO	9.82493	80	92	94.8253	676.537	30	80	84	96
With coating	10 °C	Doze	75I76 RSF IPRO	9.78883	80	94	122.809	669.854	38	84	88	92
With coating	10 °C	Doze	7209 IPRO	10.0363	54	76	170.576	668.923	18	88	64	76
With coating	10 °C	Doze	7209 IPRO	10.4827	58	78	174.835	668.365	14	94	52	76
With coating	10 °C	Doze	7209 IPRO	10.0363	58	64	138.035	677.597	18	88	64	76
With coating	10 °C	Doze	7209 IPRO	10.4827	60	74	184.255	668.171	14	94	52	76
With coating	10 °C	Doze	8473 RSF	9.64774	90	94	86.4661	669.364	24	34	80	90
With coating	10 °C	Doze	8473 RSF	9.57481	90	96	70.6189	670.229	16	48	84	92
With coating	10 °C	Doze	8473 RSF	9.64774	82	100	84.248	675.496	24	34	80	90
With coating	10 °C	Doze	8473 RSF	9.57481	82	100	79.7122	683.205	16	48	84	92
With coating	10 °C	Doze	797 IPRO	10.1155	100	100	84.5235	667.785	18	62	84	94
With coating	10 °C	Doze	797 IPRO	10.231	98	100	79.5321	666.896	16	64	92	96
With coating	10 °C	Doze	797 IPRO	10.1155	92	98	90.7311	671.439	18	62	84	94
With coating	10 °C	Doze	797 IPRO	10.231	96	98	95.0322	669.435	16	64	92	96
Uncoating	Ambiente	Zero	27837 RR	11.4529	98	100	87.269	696.693	8	66	88	92
Uncoating	Ambiente	Zero	27837 RR	12.8361	100	100	84.262	690.611	6	80	90	94
Uncoating	Ambiente	Zero	27837 RR	11.4529	96	98	85.3649	699.407	8	66	88	92
Uncoating	Ambiente	Zero	27837 RR	12.8361	100	100	73.2095	705.92	6	80	90	94
Uncoating	Ambiente	Zero	M 7110 IPRO	11.935	82	98	82.6713	700.735	14	82	74	88
Uncoating	Ambiente	Zero	M 7110 IPRO	10.1302	90	98	97.3791	700.789	10	90	80	88
Uncoating	Ambiente	Zero	M 7110 IPRO	11.935	100	100	90.1038	699.423	14	82	74	88
Uncoating	Ambiente	Zero	M 7110 IPRO	10.1302	100	100	86.2439	704.235	10	90	80	88
Uncoating	Ambiente	Zero	74I77 RSF IPRO	12.6222	76	84	76.2575	683.759	40	46	62	86
Uncoating	Ambiente	Zero	74I77 RSF IPRO	12.4274	80	90	82.8191	686.844	56	28	64	96
Uncoating	Ambiente	Zero	74I77 RSF IPRO	12.6222	92	96	77.8842	687.021	40	46	62	86
Uncoating	Ambiente	Zero	74I77 RSF IPRO	12.4274	86	88	79.0306	683.191	56	28	64	96
Uncoating	Ambiente	Zero	8579 RSF IPRO	12.2481	94	94	64.6506	692.772	26	20	58	92
Uncoating	Ambiente	Zero	8579 RSF IPRO	12.0719	80	88	78.5672	710.889	40	44	58	90
Uncoating	Ambiente	Zero	8579 RSF IPRO	12.2481	92	98	89.3138	716.33	26	20	58	92
Uncoating	Ambiente	Zero	8579 RSF IPRO	12.0719	68	88	101.68	699.782	40	44	58	90
Uncoating	Ambiente	Zero	M-SOY 8866	11.5449	100	100	104.012	732.583	24	46	84	92
Uncoating	Ambiente	Zero	M-SOY 8866	11.6766	92	94	113.8	728.414	30	46	86	90
Uncoating	Ambiente	Zero	M-SOY 8866	11.5449	90	94	109.946	718.977	24	46	84	92
Uncoating	Ambiente	Zero	M-SOY 8866	11.6766	96	96	103.17	719.487	30	46	86	90
Uncoating	Ambiente	Zero	6266 RSF IPRO	11.8333	98	98	82.8749	698.282	10	78	80	94
Uncoating	Ambiente	Zero	6266 RSF IPRO	11.6567	98	100	82.2374	704.907	18	70	86	96
Uncoating	Ambiente	Zero	6266 RSF IPRO	11.8333	96	98	88.4045	699.917	10	78	80	94
Uncoating	Ambiente	Zero	6266 RSF IPRO	11.6567	86	98	71.1135	702.64	18	70	86	96
Uncoating	Ambiente	Zero	75I76 RSF IPRO	11.9057	88	94	81.9548	705.709	10	74	92	98
Uncoating	Ambiente	Zero	75I76 RSF IPRO	11.952	92	94	83.0784	713.417	6	64	78	90
Uncoating	Ambiente	Zero	75I76 RSF IPRO	11.9057	86	98	104.342	709.417	10	74	92	98
Uncoating	Ambiente	Zero	75I76 RSF IPRO	11.952	80	88	92.8206	712.802	6	64	78	90
Uncoating	Ambiente	Zero	7209 IPRO	12.2055	50	64	136.265	700.174	14	80	72	82
Uncoating	Ambiente	Zero	7209 IPRO	11.9924	50	66	155.419	704.238	12	80	78	88
Uncoating	Ambiente	Zero	7209 IPRO	12.2055	54	60	154.419	707.055	14	80	72	82
Uncoating	Ambiente	Zero	7209 IPRO	11.9924	46	64	135.923	704.215	12	80	78	88
Uncoating	Ambiente	Zero	8473 RSF	12.2031	94	98	72.8315	709.774	10	52	92	96
Uncoating	Ambiente	Zero	8473 RSF	12.0519	100	100	74.8711	699.787	30	42	82	90
Uncoating	Ambiente	Zero	8473 RSF	12.2031	100	100	73.7456	703.363	10	52	92	96
Uncoating	Ambiente	Zero	8473 RSF	12.0519	94	98	71.4834	706.335	30	42	82	90
Uncoating	Ambiente	Zero	797 IPRO	12.051	94	100	80.4046	688.678	36	48	80	88
Uncoating	Ambiente	Zero	797 IPRO	11.4819	88	96	98.3571	718.837	36	50	82	98
Uncoating	Ambiente	Zero	797 IPRO	12.051	100	100	94.8625	699.633	36	48	80	88
Uncoating	Ambiente	Zero	797 IPRO	11.4819	94	100	75.7437	707.353	36	50	82	98
Uncoating	Ambiente	Três	27837 RR	8.43329	100	100	83.4028	684.053	6	52	94	96
Uncoating	Ambiente	Três	27837 RR	9.21197	94	96	85.2222	700.327	10	62	92	96
Uncoating	Ambiente	Três	27837 RR	8.43329	100	100	80.7322	689.48	6	52	94	96
Uncoating	Ambiente	Três	27837 RR	9.21197	96	100	76.4673	695.74	10	62	92	96
Uncoating	Ambiente	Três	M 7110 IPRO	8.3532	84	92	109.261	679.733	22	56	72	82
Uncoating	Ambiente	Três	M 7110 IPRO	8.66088	72	90	128.483	690.56	14	74	76	90
Uncoating	Ambiente	Três	M 7110 IPRO	8.3532	78	98	125.127	704.613	22	56	72	82
Uncoating	Ambiente	Três	M 7110 IPRO	8.66088	90	98	110.166	675.587	14	74	76	90
Uncoating	Ambiente	Três	74I77 RSF IPRO	7.96489	96	96	99.1078	675.647	2	90	76	92
Uncoating	Ambiente	Três	74I77 RSF IPRO	8.20572	94	98	89.1825	700.727	0	92	80	96
Uncoating	Ambiente	Três	74I77 RSF IPRO	7.96489	98	98	89.3764	666.633	2	90	76	92
Uncoating	Ambiente	Três	74I77 RSF IPRO	8.20572	96	96	93.821	690.56	0	92	80	96
Uncoating	Ambiente	Três	8579 RSF IPRO	8.20213	90	94	106.265	668.92	4	66	52	88
Uncoating	Ambiente	Três	8579 RSF IPRO	8.03285	98	100	89.8997	682.813	2	84	56	92
Uncoating	Ambiente	Três	8579 RSF IPRO	8.20213	88	96	101.419	683.627	4	66	52	88
Uncoating	Ambiente	Três	8579 RSF IPRO	8.03285	90	100	117.809	682.727	2	84	56	92
Uncoating	Ambiente	Três	M-SOY 8866	8.07515	92	96	95.8606	702.887	74	4	98	100
Uncoating	Ambiente	Três	M-SOY 8866	8.23428	90	98	92.855	688.693	66	2	96	98
Uncoating	Ambiente	Três	M-SOY 8866	8.07515	94	98	110.535	699.68	74	4	98	100
Uncoating	Ambiente	Três	M-SOY 8866	8.23428	94	98	131.33	707.187	66	2	96	98
Uncoating	Ambiente	Três	6266 RSF IPRO	9.77587	96	98	97.3116	694.793	14	58	92	98
Uncoating	Ambiente	Três	6266 RSF IPRO	8.32996	94	100	98.3946	696.2	18	54	82	94
Uncoating	Ambiente	Três	6266 RSF IPRO	9.77587	94	98	75.3744	693	14	58	92	98
Uncoating	Ambiente	Três	6266 RSF IPRO	8.32996	94	98	93.4033	700.26	18	54	82	94
Uncoating	Ambiente	Três	75I76 RSF IPRO	8.61252	88	96	99.7318	694.993	46	68	74	96
Uncoating	Ambiente	Três	75I76 RSF IPRO	7.69881	90	98	105.509	655.693	52	66	72	96
Uncoating	Ambiente	Três	75I76 RSF IPRO	8.61252	94	96	113.807	700.087	46	68	74	96
Uncoating	Ambiente	Três	75I76 RSF IPRO	7.69881	86	92	91.795	691.427	52	66	72	96
Uncoating	Ambiente	Três	7209 IPRO	8.086	54	70	166.271	687.513	80	30	44	80
Uncoating	Ambiente	Três	7209 IPRO	7.30364	50	78	182.382	679.333	80	24	44	84
Uncoating	Ambiente	Três	7209 IPRO	8.086	30	42	187.86	690.487	80	30	44	80
Uncoating	Ambiente	Três	7209 IPRO	7.30364	40	50	191.853	697.84	80	24	44	84
Uncoating	Ambiente	Três	8473 RSF	7.32023	94	96	75.4127	671.473	20	24	84	90
Uncoating	Ambiente	Três	8473 RSF	7.33948	94	100	78.3592	690.787	18	24	82	92
Uncoating	Ambiente	Três	8473 RSF	7.32023	96	96	92.497	699.827	20	24	84	90
Uncoating	Ambiente	Três	8473 RSF	7.33948	94	100	82.2813	671.973	18	24	82	92
Uncoating	Ambiente	Três	797 IPRO	7.9135	96	100	69.7326	667.913	10	72	88	96
Uncoating	Ambiente	Três	797 IPRO	8.19643	98	100	72.84	696.953	12	66	88	94
Uncoating	Ambiente	Três	797 IPRO	7.9135	96	100	73.6008	677.707	10	72	88	96
Uncoating	Ambiente	Três	797 IPRO	8.19643	94	100	93.0559	699.567	12	66	88	94
Uncoating	Ambiente	Seis	27837 RR	10.2111	82	98	79.9536	685.821	8	72	84	98
Uncoating	Ambiente	Seis	27837 RR	10.296	76	98	77.1633	697.414	20	62	88	98
Uncoating	Ambiente	Seis	27837 RR	10.2111	78	100	72.9195	697.987	8	72	84	98
Uncoating	Ambiente	Seis	27837 RR	10.296	80	100	82.8529	693.714	20	62	88	98
Uncoating	Ambiente	Seis	M 7110 IPRO	11.2808	66	98	118.642	692.597	8	52	86	90
Uncoating	Ambiente	Seis	M 7110 IPRO	11.5699	52	92	103.774	698.109	6	32	94	96
Uncoating	Ambiente	Seis	M 7110 IPRO	11.2808	60	94	128.889	702.855	8	52	86	90
Uncoating	Ambiente	Seis	M 7110 IPRO	11.5699	50	94	105.957	685.64	6	32	94	96
Uncoating	Ambiente	Seis	74I77 RSF IPRO	11.3793	52	84	84.1466	664.065	0	22	100	100
Uncoating	Ambiente	Seis	74I77 RSF IPRO	11.5589	64	100	81.0622	683.723	0	34	96	96
Uncoating	Ambiente	Seis	74I77 RSF IPRO	11.3793	62	96	78.4147	674.539	0	22	100	100
Uncoating	Ambiente	Seis	74I77 RSF IPRO	11.5589	52	90	86.1398	674.07	0	34	96	96
Uncoating	Ambiente	Seis	8579 RSF IPRO	11.7946	82	98	83.1888	688.756	4	56	78	92
Uncoating	Ambiente	Seis	8579 RSF IPRO	11.8861	74	100	118.094	690.287	6	44	86	96
Uncoating	Ambiente	Seis	8579 RSF IPRO	11.7946	70	100	87.218	690.254	4	56	78	92
Uncoating	Ambiente	Seis	8579 RSF IPRO	11.8861	64	98	83.9024	705.901	6	44	86	96
Uncoating	Ambiente	Seis	M-SOY 8866	11.5638	88	98	114.803	676.36	8	18	96	96
Uncoating	Ambiente	Seis	M-SOY 8866	11.861	92	98	92.7482	690.636	4	20	96	96
Uncoating	Ambiente	Seis	M-SOY 8866	11.5638	90	100	103.102	695.971	8	18	96	96
Uncoating	Ambiente	Seis	M-SOY 8866	11.861	88	98	97.5785	660.526	4	20	96	96
Uncoating	Ambiente	Seis	6266 RSF IPRO	11.3632	64	94	75.533	696.47	6	74	84	96
Uncoating	Ambiente	Seis	6266 RSF IPRO	11.5	70	100	80.0217	678.653	14	74	86	96
Uncoating	Ambiente	Seis	6266 RSF IPRO	11.3632	66	96	94.801	686.365	6	74	84	96
Uncoating	Ambiente	Seis	6266 RSF IPRO	11.5	82	92	69.0297	684.534	14	74	86	96
Uncoating	Ambiente	Seis	75I76 RSF IPRO	11.2098	68	94	106.106	682.939	6	70	74	94
Uncoating	Ambiente	Seis	75I76 RSF IPRO	11.2256	60	88	125.228	690.836	2	78	74	100
Uncoating	Ambiente	Seis	75I76 RSF IPRO	11.2098	52	88	108.128	672.847	6	70	74	94
Uncoating	Ambiente	Seis	75I76 RSF IPRO	11.2256	64	98	84.2222	685.812	2	78	74	100
Uncoating	Ambiente	Seis	7209 IPRO	10.9738	30	62	169.254	678.019	20	82	44	88
Uncoating	Ambiente	Seis	7209 IPRO	10.8888	44	76	169.999	686.759	22	78	40	88
Uncoating	Ambiente	Seis	7209 IPRO	10.9738	38	64	198.301	672.729	20	82	44	88
Uncoating	Ambiente	Seis	7209 IPRO	10.8888	40	72	175.614	679.047	22	78	40	88
Uncoating	Ambiente	Seis	8473 RSF	11.3533	84	100	80.7208	682.869	50	20	76	90
Uncoating	Ambiente	Seis	8473 RSF	9.13922	84	98	71.3044	673.097	28	46	74	92
Uncoating	Ambiente	Seis	8473 RSF	11.3533	90	100	80.8176	683.961	50	20	76	90
Uncoating	Ambiente	Seis	8473 RSF	9.13922	84	98	68.9948	675.559	28	46	74	92
Uncoating	Ambiente	Seis	797 IPRO	11.2581	58	96	89.4114	654.873	44	38	84	98
Uncoating	Ambiente	Seis	797 IPRO	11.3326	74	98	84.6904	664.415	28	56	84	100
Uncoating	Ambiente	Seis	797 IPRO	11.2581	76	100	80.3985	665.025	44	38	84	98
Uncoating	Ambiente	Seis	797 IPRO	11.3326	74	100	74.8526	682.864	28	56	84	100
Uncoating	Ambiente	Nove	27837 RR	10.764	88	96	107.903	676.913	6	80	72	96
Uncoating	Ambiente	Nove	27837 RR	10.7688	78	84	86.4674	681.747	0	76	76	96
Uncoating	Ambiente	Nove	27837 RR	10.764	88	94	90.2324	683.067	6	80	72	96
Uncoating	Ambiente	Nove	27837 RR	10.7688	86	96	103.848	684.94	0	76	76	96
Uncoating	Ambiente	Nove	M 7110 IPRO	11.1702	46	54	190.318	691.593	2	98	40	98
Uncoating	Ambiente	Nove	M 7110 IPRO	10.9328	54	64	199.691	686.74	12	90	44	88
Uncoating	Ambiente	Nove	M 7110 IPRO	11.1702	46	60	177.044	676.273	2	98	40	98
Uncoating	Ambiente	Nove	M 7110 IPRO	10.9328	50	66	206.468	679.293	12	90	44	88
Uncoating	Ambiente	Nove	74I77 RSF IPRO	11.6024	34	44	125.723	680.373	6	90	78	94
Uncoating	Ambiente	Nove	74I77 RSF IPRO	11.4939	44	54	118.556	683.653	2	92	90	96
Uncoating	Ambiente	Nove	74I77 RSF IPRO	11.6024	38	46	149.002	681.413	6	90	78	94
Uncoating	Ambiente	Nove	74I77 RSF IPRO	11.4939	42	50	99.3141	691.313	2	92	90	96
Uncoating	Ambiente	Nove	8579 RSF IPRO	11.6578	74	88	106.316	695	0	72	58	96
Uncoating	Ambiente	Nove	8579 RSF IPRO	11.4576	74	84	150.67	695.5	0	84	62	100
Uncoating	Ambiente	Nove	8579 RSF IPRO	11.6578	78	88	147.905	694.14	0	72	58	96
Uncoating	Ambiente	Nove	8579 RSF IPRO	11.4576	68	72	117.224	692.82	0	84	62	100
Uncoating	Ambiente	Nove	M-SOY 8866	11.377	90	96	130.393	701.24	4	62	72	96
Uncoating	Ambiente	Nove	M-SOY 8866	11.2286	84	96	130.395	701.587	6	68	72	92
Uncoating	Ambiente	Nove	M-SOY 8866	11.377	88	94	131.231	700.233	4	62	72	96
Uncoating	Ambiente	Nove	M-SOY 8866	11.2286	84	92	109.352	698.213	6	68	72	92
Uncoating	Ambiente	Nove	6266 RSF IPRO	11.4233	80	96	136.015	697.433	2	92	74	98
Uncoating	Ambiente	Nove	6266 RSF IPRO	11.3304	40	54	142.927	693.533	6	90	62	86
Uncoating	Ambiente	Nove	6266 RSF IPRO	11.4233	74	84	69.9978	682.853	2	92	74	98
Uncoating	Ambiente	Nove	6266 RSF IPRO	11.3304	58	66	71.9286	693.3	6	90	62	86
Uncoating	Ambiente	Nove	75I76 RSF IPRO	11.6448	66	82	124.103	675.26	2	90	78	98
Uncoating	Ambiente	Nove	75I76 RSF IPRO	11.5424	54	64	152.003	680.04	6	90	72	94
Uncoating	Ambiente	Nove	75I76 RSF IPRO	11.6448	66	70	144.592	679.247	2	90	78	98
Uncoating	Ambiente	Nove	75I76 RSF IPRO	11.5424	54	58	135.573	684.047	6	90	72	94
Uncoating	Ambiente	Nove	7209 IPRO	11.6717	24	26	254.697	704.1	4	94	42	86
Uncoating	Ambiente	Nove	7209 IPRO	11.7568	24	26	240.415	695.807	8	94	44	88
Uncoating	Ambiente	Nove	7209 IPRO	11.6717	38	38	206.085	695.26	4	94	42	86
Uncoating	Ambiente	Nove	7209 IPRO	11.7568	24	26	257.55	677.693	8	94	44	88
Uncoating	Ambiente	Nove	8473 RSF	11.9167	94	100	98.0767	687.667	14	62	84	88
Uncoating	Ambiente	Nove	8473 RSF	11.8601	84	96	83.1408	681.807	14	50	68	84
Uncoating	Ambiente	Nove	8473 RSF	11.9167	94	98	92.7888	678.993	14	62	84	88
Uncoating	Ambiente	Nove	8473 RSF	11.8601	78	94	108.097	688.267	14	50	68	84
Uncoating	Ambiente	Nove	797 IPRO	12.1669	84	94	116.45	680.533	0	76	72	98
Uncoating	Ambiente	Nove	797 IPRO	12.0437	78	96	101.123	694.313	0	80	80	100
Uncoating	Ambiente	Nove	797 IPRO	12.1669	82	88	120.659	688.193	0	76	72	98
Uncoating	Ambiente	Nove	797 IPRO	12.0437	88	94	137.879	689.847	0	80	80	100
Uncoating	Ambiente	Doze	27837 RR	10.5286	26	62	190.073	668.044	16	92	28	68
Uncoating	Ambiente	Doze	27837 RR	10.736	34	70	179.9	685.206	4	94	28	64
Uncoating	Ambiente	Doze	27837 RR	10.5286	36	72	199.897	677.121	16	92	28	68
Uncoating	Ambiente	Doze	27837 RR	10.736	24	72	202.031	667.137	4	94	28	64
Uncoating	Ambiente	Doze	M 7110 IPRO	11.0041	0	0	309.744	676.539	0	100	0	28
Uncoating	Ambiente	Doze	M 7110 IPRO	10.8348	0	2	308.896	671.761	0	100	0	28
Uncoating	Ambiente	Doze	M 7110 IPRO	11.0041	0	0	305.946	691.837	0	100	0	28
Uncoating	Ambiente	Doze	M 7110 IPRO	10.8348	0	2	289.467	681.412	0	100	0	28
Uncoating	Ambiente	Doze	74I77 RSF IPRO	10.3771	0	6	234.592	650.626	6	96	14	50
Uncoating	Ambiente	Doze	74I77 RSF IPRO	10.5165	6	16	222.648	657.802	0	100	12	66
Uncoating	Ambiente	Doze	74I77 RSF IPRO	10.3771	4	8	212.892	662.615	6	96	14	50
Uncoating	Ambiente	Doze	74I77 RSF IPRO	10.5165	4	8	212.448	654.687	0	100	12	66
Uncoating	Ambiente	Doze	8579 RSF IPRO	10.5732	0	2	214.983	674.887	0	100	0	22
Uncoating	Ambiente	Doze	8579 RSF IPRO	10.5596	0	2	212.43	668.647	0	100	0	24
Uncoating	Ambiente	Doze	8579 RSF IPRO	10.5732	0	6	217.446	674.711	0	100	0	22
Uncoating	Ambiente	Doze	8579 RSF IPRO	10.5596	2	6	211.004	672.277	0	100	0	24
Uncoating	Ambiente	Doze	M-SOY 8866	10.4934	50	68	163.925	680.247	34	70	60	90
Uncoating	Ambiente	Doze	M-SOY 8866	10.8253	48	58	189.791	680.169	16	86	46	82
Uncoating	Ambiente	Doze	M-SOY 8866	10.4934	44	56	186.618	677.12	34	70	60	90
Uncoating	Ambiente	Doze	M-SOY 8866	10.8253	46	64	217.795	670.259	16	86	46	82
Uncoating	Ambiente	Doze	6266 RSF IPRO	10.4945	0	2	258.653	661.214	0	100	0	16
Uncoating	Ambiente	Doze	6266 RSF IPRO	10.7658	0	6	245.36	679.235	0	100	0	14
Uncoating	Ambiente	Doze	6266 RSF IPRO	10.4945	0	6	264.018	660.698	0	100	0	16
Uncoating	Ambiente	Doze	6266 RSF IPRO	10.7658	0	12	266.316	657.378	0	100	0	14
Uncoating	Ambiente	Doze	75I76 RSF IPRO	10.5477	2	10	224.41	660.675	0	98	2	26
Uncoating	Ambiente	Doze	75I76 RSF IPRO	10.608	4	16	255.733	652.919	0	100	0	22
Uncoating	Ambiente	Doze	75I76 RSF IPRO	10.5477	4	8	260.075	650.895	0	98	2	26
Uncoating	Ambiente	Doze	75I76 RSF IPRO	10.608	6	16	245.105	657.143	0	100	0	22
Uncoating	Ambiente	Doze	7209 IPRO	10.195	0	0	308.772	667.654	0	100	0	4
Uncoating	Ambiente	Doze	7209 IPRO	10.2734	0	0	315.824	671.616	0	100	2	22
Uncoating	Ambiente	Doze	7209 IPRO	10.195	0	0	322.856	652.219	0	100	0	4
Uncoating	Ambiente	Doze	7209 IPRO	10.2734	0	0	306.699	660.015	0	100	2	22
Uncoating	Ambiente	Doze	8473 RSF	9.974	50	62	164.295	669.557	2	98	16	52
Uncoating	Ambiente	Doze	8473 RSF	9.97005	70	86	157.786	673.097	0	100	10	48
Uncoating	Ambiente	Doze	8473 RSF	9.974	64	84	152.36	667.671	2	98	16	52
Uncoating	Ambiente	Doze	8473 RSF	9.97005	56	76	166.213	672.9	0	100	10	48
Uncoating	Ambiente	Doze	797 IPRO	9.99466	10	34	219.603	663.679	0	96	12	66
Uncoating	Ambiente	Doze	797 IPRO	10.1092	10	36	240.482	669.701	0	90	14	62
Uncoating	Ambiente	Doze	797 IPRO	9.99466	10	36	200.731	677.357	0	96	12	66
Uncoating	Ambiente	Doze	797 IPRO	10.1092	12	42	232.811	670.629	0	90	14	62
Uncoating	15 °C	Zero	27837 RR	11.4529	98	100	87.269	696.693	8	66	88	92
Uncoating	15 °C	Zero	27837 RR	12.8361	100	100	84.262	690.611	6	80	90	94
Uncoating	15 °C	Zero	27837 RR	11.4529	96	98	85.3649	699.407	8	66	88	92
Uncoating	15 °C	Zero	27837 RR	12.8361	100	100	73.2095	705.92	6	80	90	94
Uncoating	15 °C	Zero	M 7110 IPRO	11.935	82	98	82.6713	700.735	14	82	74	88
Uncoating	15 °C	Zero	M 7110 IPRO	10.1302	90	98	97.3791	700.789	10	90	80	88
Uncoating	15 °C	Zero	M 7110 IPRO	11.935	100	100	90.1038	699.423	14	82	74	88
Uncoating	15 °C	Zero	M 7110 IPRO	10.1302	100	100	86.2439	704.235	10	90	80	88
Uncoating	15 °C	Zero	74I77 RSF IPRO	12.6222	76	84	76.2575	683.759	40	46	62	86
Uncoating	15 °C	Zero	74I77 RSF IPRO	12.4274	80	90	82.8191	686.844	56	28	64	96
Uncoating	15 °C	Zero	74I77 RSF IPRO	12.6222	92	96	77.8842	687.021	40	46	62	86
Uncoating	15 °C	Zero	74I77 RSF IPRO	12.4274	86	88	79.0306	683.191	56	28	64	96
Uncoating	15 °C	Zero	8579 RSF IPRO	12.2481	94	94	64.6506	692.772	26	20	58	92
Uncoating	15 °C	Zero	8579 RSF IPRO	12.0719	80	88	78.5672	710.889	40	44	58	90
Uncoating	15 °C	Zero	8579 RSF IPRO	12.2481	92	98	89.3138	716.33	26	20	58	92
Uncoating	15 °C	Zero	8579 RSF IPRO	12.0719	68	88	101.68	699.782	40	44	58	90
Uncoating	15 °C	Zero	M-SOY 8866	11.5449	100	100	104.012	732.583	24	46	84	92
Uncoating	15 °C	Zero	M-SOY 8866	11.6766	92	94	113.8	728.414	30	46	86	90
Uncoating	15 °C	Zero	M-SOY 8866	11.5449	90	94	109.946	718.977	24	46	84	92
Uncoating	15 °C	Zero	M-SOY 8866	11.6766	96	96	103.17	719.487	30	46	86	90
Uncoating	15 °C	Zero	6266 RSF IPRO	11.8333	98	98	82.8749	698.282	10	78	80	94
Uncoating	15 °C	Zero	6266 RSF IPRO	11.6567	98	100	82.2374	704.907	18	70	86	96
Uncoating	15 °C	Zero	6266 RSF IPRO	11.8333	96	98	88.4045	699.917	10	78	80	94
Uncoating	15 °C	Zero	6266 RSF IPRO	11.6567	86	98	71.1135	702.64	18	70	86	96
Uncoating	15 °C	Zero	75I76 RSF IPRO	11.9057	88	94	81.9548	705.709	10	74	92	98
Uncoating	15 °C	Zero	75I76 RSF IPRO	11.952	92	94	83.0784	713.417	6	64	78	90
Uncoating	15 °C	Zero	75I76 RSF IPRO	11.9057	86	98	104.342	709.417	10	74	92	98
Uncoating	15 °C	Zero	75I76 RSF IPRO	11.952	80	88	92.8206	712.802	6	64	78	90
Uncoating	15 °C	Zero	7209 IPRO	12.2055	50	64	136.265	700.174	14	80	72	82
Uncoating	15 °C	Zero	7209 IPRO	11.9924	50	66	155.419	704.238	12	80	78	88
Uncoating	15 °C	Zero	7209 IPRO	12.2055	54	60	154.419	707.055	14	80	72	82
Uncoating	15 °C	Zero	7209 IPRO	11.9924	46	64	135.923	704.215	12	80	78	88
Uncoating	15 °C	Zero	8473 RSF	12.2031	94	98	72.8315	709.774	10	52	92	96
Uncoating	15 °C	Zero	8473 RSF	12.0519	100	100	74.8711	699.787	30	42	82	90
Uncoating	15 °C	Zero	8473 RSF	12.2031	100	100	73.7456	703.363	10	52	92	96
Uncoating	15 °C	Zero	8473 RSF	12.0519	94	98	71.4834	706.335	30	42	82	90
Uncoating	15 °C	Zero	797 IPRO	12.051	94	100	80.4046	688.678	36	48	80	88
Uncoating	15 °C	Zero	797 IPRO	11.4819	88	96	98.3571	718.837	36	50	82	98
Uncoating	15 °C	Zero	797 IPRO	12.051	100	100	94.8625	699.633	36	48	80	88
Uncoating	15 °C	Zero	797 IPRO	11.4819	94	100	75.7437	707.353	36	50	82	98
Uncoating	15 °C	Três	27837 RR	9.93522	98	98	80.845	673.62	50	52	78	98
Uncoating	15 °C	Três	27837 RR	10.1827	94	94	71.6969	698.027	70	28	76	94
Uncoating	15 °C	Três	27837 RR	9.93522	100	100	64.3936	682.807	50	52	78	98
Uncoating	15 °C	Três	27837 RR	10.1827	96	100	72.2503	687.647	70	28	76	94
Uncoating	15 °C	Três	M 7110 IPRO	10.3169	94	100	102.073	680.647	28	70	78	86
Uncoating	15 °C	Três	M 7110 IPRO	10.187	94	100	95.5912	692.727	26	62	70	80
Uncoating	15 °C	Três	M 7110 IPRO	10.3169	90	98	101.407	676.947	28	70	78	86
Uncoating	15 °C	Três	M 7110 IPRO	10.187	92	98	83.4534	669.293	26	62	70	80
Uncoating	15 °C	Três	74I77 RSF IPRO	10.3016	68	92	76.659	669.233	48	58	80	94
Uncoating	15 °C	Três	74I77 RSF IPRO	9.99502	70	90	69.8291	669.98	52	62	82	98
Uncoating	15 °C	Três	74I77 RSF IPRO	10.3016	66	82	76.6163	668.153	48	58	80	94
Uncoating	15 °C	Três	74I77 RSF IPRO	9.99502	76	96	87.6639	657.793	52	62	82	98
Uncoating	15 °C	Três	8579 RSF IPRO	10.3237	92	98	68.9628	666.673	16	54	80	96
Uncoating	15 °C	Três	8579 RSF IPRO	10.3445	98	98	80.2028	689.633	12	58	84	96
Uncoating	15 °C	Três	8579 RSF IPRO	10.3237	94	100	70.4097	668.773	16	54	80	96
Uncoating	15 °C	Três	8579 RSF IPRO	10.3445	94	98	73.983	660.413	12	58	84	96
Uncoating	15 °C	Três	M-SOY 8866	10.4448	86	92	99.7723	679.493	26	56	84	96
Uncoating	15 °C	Três	M-SOY 8866	10.3218	84	90	103.637	671.373	22	62	90	96
Uncoating	15 °C	Três	M-SOY 8866	10.4448	92	98	109.667	674.227	26	56	84	96
Uncoating	15 °C	Três	M-SOY 8866	10.3218	96	100	104.104	684.22	22	62	90	96
Uncoating	15 °C	Três	6266 RSF IPRO	10.6883	92	96	74.2711	664.447	66	64	70	92
Uncoating	15 °C	Três	6266 RSF IPRO	10.3681	86	96	84.3727	680.227	62	72	68	98
Uncoating	15 °C	Três	6266 RSF IPRO	10.6883	94	98	83.4745	676.367	66	64	70	92
Uncoating	15 °C	Três	6266 RSF IPRO	10.3681	92	96	72.9011	669.4	62	72	68	98
Uncoating	15 °C	Três	75I76 RSF IPRO	10.1298	78	92	87.0069	676.007	16	56	78	94
Uncoating	15 °C	Três	75I76 RSF IPRO	10.0762	86	92	73.4552	677.647	8	66	84	90
Uncoating	15 °C	Três	75I76 RSF IPRO	10.1298	94	98	80.5857	679.94	16	56	78	94
Uncoating	15 °C	Três	75I76 RSF IPRO	10.0762	84	90	85.4793	669.487	8	66	84	90
Uncoating	15 °C	Três	7209 IPRO	10.6346	80	86	144.245	649.2	30	66	74	86
Uncoating	15 °C	Três	7209 IPRO	10.3541	74	80	154.516	668.6	26	74	78	86
Uncoating	15 °C	Três	7209 IPRO	10.6346	74	82	146.549	683.86	30	66	74	86
Uncoating	15 °C	Três	7209 IPRO	10.3541	70	76	149.1	686.12	26	74	78	86
Uncoating	15 °C	Três	8473 RSF	10.2793	90	90	79.7176	679.333	42	22	88	100
Uncoating	15 °C	Três	8473 RSF	10.1822	92	96	64.0443	675.96	20	36	88	100
Uncoating	15 °C	Três	8473 RSF	10.2793	90	96	64.3746	662.533	42	22	88	100
Uncoating	15 °C	Três	8473 RSF	10.1822	86	94	66.2327	666.327	20	36	88	100
Uncoating	15 °C	Três	797 IPRO	10.9764	100	100	76.9927	669.54	46	52	86	92
Uncoating	15 °C	Três	797 IPRO	10.487	98	100	85.4452	659.773	40	52	90	94
Uncoating	15 °C	Três	797 IPRO	10.9764	100	100	84.5108	678.08	46	52	86	92
Uncoating	15 °C	Três	797 IPRO	10.487	94	100	81.7677	666.133	40	52	90	94
Uncoating	15 °C	Seis	27837 RR	8.08537	82	98	72.318	680.57	4	62	98	100
Uncoating	15 °C	Seis	27837 RR	7.97568	96	96	74.0863	669.821	4	44	86	98
Uncoating	15 °C	Seis	27837 RR	8.08537	86	96	79.6887	681.139	4	62	98	100
Uncoating	15 °C	Seis	27837 RR	7.97568	96	98	70.7738	676.053	4	44	86	98
Uncoating	15 °C	Seis	M 7110 IPRO	8.57508	58	98	94.7243	689.848	8	84	64	90
Uncoating	15 °C	Seis	M 7110 IPRO	8.32756	70	100	103.59	687.845	12	78	60	90
Uncoating	15 °C	Seis	M 7110 IPRO	8.57508	60	98	114.025	685.81	8	84	64	90
Uncoating	15 °C	Seis	M 7110 IPRO	8.32756	58	84	89.7909	678.783	12	78	60	90
Uncoating	15 °C	Seis	74I77 RSF IPRO	8.48641	54	94	92.4888	669.808	4	18	92	98
Uncoating	15 °C	Seis	74I77 RSF IPRO	8.31674	48	92	90.2822	662.795	4	24	90	96
Uncoating	15 °C	Seis	74I77 RSF IPRO	8.48641	42	94	105.412	670.353	4	18	92	98
Uncoating	15 °C	Seis	74I77 RSF IPRO	8.31674	56	98	70.3861	671.903	4	24	90	96
Uncoating	15 °C	Seis	8579 RSF IPRO	8.35147	48	88	90.1706	695.137	12	74	70	96
Uncoating	15 °C	Seis	8579 RSF IPRO	8.14222	44	98	102.555	687.519	6	78	76	98
Uncoating	15 °C	Seis	8579 RSF IPRO	8.35147	52	94	94.872	677.217	12	74	70	96
Uncoating	15 °C	Seis	8579 RSF IPRO	8.14222	54	100	75.4075	706.177	6	78	76	98
Uncoating	15 °C	Seis	M-SOY 8866	8.25459	82	94	103.523	691.849	16	56	86	94
Uncoating	15 °C	Seis	M-SOY 8866	8.1341	82	100	100.667	694.417	18	56	92	96
Uncoating	15 °C	Seis	M-SOY 8866	8.25459	72	92	144.636	701.279	16	56	86	94
Uncoating	15 °C	Seis	M-SOY 8866	8.1341	76	98	99.2808	685.383	18	56	92	96
Uncoating	15 °C	Seis	6266 RSF IPRO	8.73548	76	100	90.0868	684.581	8	86	84	94
Uncoating	15 °C	Seis	6266 RSF IPRO	8.52324	70	98	106.93	689.922	0	92	92	100
Uncoating	15 °C	Seis	6266 RSF IPRO	8.73548	70	94	89.7436	704.192	8	86	84	94
Uncoating	15 °C	Seis	6266 RSF IPRO	8.52324	78	98	68.8019	680.036	0	92	92	100
Uncoating	15 °C	Seis	75I76 RSF IPRO	8.05537	54	88	98.7884	672.535	24	58	88	94
Uncoating	15 °C	Seis	75I76 RSF IPRO	7.97545	64	88	119.714	675.767	14	72	90	96
Uncoating	15 °C	Seis	75I76 RSF IPRO	8.05537	66	90	105.78	679.949	24	58	88	94
Uncoating	15 °C	Seis	75I76 RSF IPRO	7.97545	72	90	95.2452	683.643	14	72	90	96
Uncoating	15 °C	Seis	7209 IPRO	8.82147	26	54	155.729	679.015	4	42	92	98
Uncoating	15 °C	Seis	7209 IPRO	8.88264	32	68	159.453	666.407	8	56	82	90
Uncoating	15 °C	Seis	7209 IPRO	8.82147	28	60	159.595	700.083	4	42	92	98
Uncoating	15 °C	Seis	7209 IPRO	8.88264	40	66	154.48	678.554	8	56	82	90
Uncoating	15 °C	Seis	8473 RSF	8.8095	88	100	79.0545	667.843	34	48	72	86
Uncoating	15 °C	Seis	8473 RSF	6.92326	84	100	96.9163	692.92	18	68	86	92
Uncoating	15 °C	Seis	8473 RSF	8.8095	88	98	71.7472	678.059	34	48	72	86
Uncoating	15 °C	Seis	8473 RSF	6.92326	92	98	82.7218	687.441	18	68	86	92
Uncoating	15 °C	Seis	797 IPRO	8.90488	88	98	94.4645	679.969	2	12	96	98
Uncoating	15 °C	Seis	797 IPRO	8.85959	84	100	91.0253	674.293	2	12	96	98
Uncoating	15 °C	Seis	797 IPRO	8.90488	86	100	81.1772	667.677	2	12	96	98
Uncoating	15 °C	Seis	797 IPRO	8.85959	80	100	76.0384	687.643	2	12	96	98
Uncoating	15 °C	Nove	27837 RR	7.04419	98	98	81.3219	672.273	6	64	80	96
Uncoating	15 °C	Nove	27837 RR	6.95501	88	98	92.2478	666.413	6	68	80	96
Uncoating	15 °C	Nove	27837 RR	7.04419	96	100	80.9224	668.1	6	64	80	96
Uncoating	15 °C	Nove	27837 RR	6.95501	90	96	99.8578	691.393	6	68	80	96
Uncoating	15 °C	Nove	M 7110 IPRO	7.36162	86	100	149.457	683.393	14	84	80	90
Uncoating	15 °C	Nove	M 7110 IPRO	7.37228	90	94	176.872	670.633	16	84	72	86
Uncoating	15 °C	Nove	M 7110 IPRO	7.36162	82	92	170.513	678.1	14	84	80	90
Uncoating	15 °C	Nove	M 7110 IPRO	7.37228	82	94	125.529	688.087	16	84	72	86
Uncoating	15 °C	Nove	74I77 RSF IPRO	7.48477	76	96	110.201	687.507	2	80	90	98
Uncoating	15 °C	Nove	74I77 RSF IPRO	7.29871	82	100	119.146	684.247	8	74	92	94
Uncoating	15 °C	Nove	74I77 RSF IPRO	7.48477	74	96	89.7265	671.273	2	80	90	98
Uncoating	15 °C	Nove	74I77 RSF IPRO	7.29871	70	94	101.233	691.753	8	74	92	94
Uncoating	15 °C	Nove	8579 RSF IPRO	7.31358	72	94	100.778	672.953	2	80	60	98
Uncoating	15 °C	Nove	8579 RSF IPRO	7.20986	80	92	116.613	690.42	2	82	74	94
Uncoating	15 °C	Nove	8579 RSF IPRO	7.31358	82	96	112.72	674.753	2	80	60	98
Uncoating	15 °C	Nove	8579 RSF IPRO	7.20986	86	94	96.0189	673.627	2	82	74	94
Uncoating	15 °C	Nove	M-SOY 8866	7.17061	78	90	127.679	687.253	6	42	78	96
Uncoating	15 °C	Nove	M-SOY 8866	7.07234	86	90	127.61	674.327	12	50	82	96
Uncoating	15 °C	Nove	M-SOY 8866	7.17061	88	94	118.824	690.647	6	42	78	96
Uncoating	15 °C	Nove	M-SOY 8866	7.07234	76	90	128.307	684.153	12	50	82	96
Uncoating	15 °C	Nove	6266 RSF IPRO	7.29643	84	100	101.481	692.04	2	76	88	98
Uncoating	15 °C	Nove	6266 RSF IPRO	7.49826	88	90	99.6474	685.7	6	80	74	90
Uncoating	15 °C	Nove	6266 RSF IPRO	7.29643	76	96	87.317	680.867	2	76	88	98
Uncoating	15 °C	Nove	6266 RSF IPRO	7.49826	84	94	85.5279	692.807	6	80	74	90
Uncoating	15 °C	Nove	75I76 RSF IPRO	7.40529	82	94	126.311	673.98	10	72	76	94
Uncoating	15 °C	Nove	75I76 RSF IPRO	7.23024	84	92	106.069	681.7	2	68	72	94
Uncoating	15 °C	Nove	75I76 RSF IPRO	7.40529	76	92	114.6	669.033	10	72	76	94
Uncoating	15 °C	Nove	75I76 RSF IPRO	7.23024	84	94	105.618	690.76	2	68	72	94
Uncoating	15 °C	Nove	7209 IPRO	7.41713	58	72	194.143	680.587	16	80	48	88
Uncoating	15 °C	Nove	7209 IPRO	7.6419	54	62	209.894	670.147	14	82	50	84
Uncoating	15 °C	Nove	7209 IPRO	7.41713	34	42	212.591	670.6	16	80	48	88
Uncoating	15 °C	Nove	7209 IPRO	7.6419	50	62	146.358	674.08	14	82	50	84
Uncoating	15 °C	Nove	8473 RSF	8.02382	96	98	88.0226	674.373	10	58	78	92
Uncoating	15 °C	Nove	8473 RSF	7.88905	98	100	88.2438	674.887	6	58	82	94
Uncoating	15 °C	Nove	8473 RSF	8.02382	92	98	88.09	669.153	10	58	78	92
Uncoating	15 °C	Nove	8473 RSF	7.88905	94	100	86.0395	683.453	6	58	82	94
Uncoating	15 °C	Nove	797 IPRO	7.93841	96	100	96.0959	677.927	8	48	82	98
Uncoating	15 °C	Nove	797 IPRO	7.88847	94	98	98.09	678.98	4	52	84	100
Uncoating	15 °C	Nove	797 IPRO	7.93841	96	98	90.7231	677.847	8	48	82	98
Uncoating	15 °C	Nove	797 IPRO	7.88847	94	100	91.2688	683.887	4	52	84	100
Uncoating	15 °C	Doze	27837 RR	7.44363	56	94	109.243	683.257	0	32	96	100
Uncoating	15 °C	Doze	27837 RR	7.52978	60	100	96.8019	683.221	6	28	90	98
Uncoating	15 °C	Doze	27837 RR	7.44363	50	94	98.4246	675.953	0	32	96	100
Uncoating	15 °C	Doze	27837 RR	7.52978	54	100	97.703	680.338	6	28	90	98
Uncoating	15 °C	Doze	M 7110 IPRO	7.30436	26	86	157.826	683.387	8	64	80	98
Uncoating	15 °C	Doze	M 7110 IPRO	7.35047	28	94	127.882	673.337	16	52	80	98
Uncoating	15 °C	Doze	M 7110 IPRO	7.30436	26	84	179.765	682.33	8	64	80	98
Uncoating	15 °C	Doze	M 7110 IPRO	7.35047	34	96	140.994	683.91	16	52	80	98
Uncoating	15 °C	Doze	74I77 RSF IPRO	7.50604	54	86	111.137	670.813	26	82	70	72
Uncoating	15 °C	Doze	74I77 RSF IPRO	7.48308	48	94	125.207	675.047	14	88	56	56
Uncoating	15 °C	Doze	74I77 RSF IPRO	7.50604	56	86	143.271	672.969	26	82	70	72
Uncoating	15 °C	Doze	74I77 RSF IPRO	7.48308	58	86	125.667	667.813	14	88	56	56
Uncoating	15 °C	Doze	8579 RSF IPRO	7.13848	60	90	122.627	679.084	2	58	72	94
Uncoating	15 °C	Doze	8579 RSF IPRO	7.2424	62	94	123.814	671.737	2	52	78	96
Uncoating	15 °C	Doze	8579 RSF IPRO	7.13848	52	94	125.873	677.915	2	58	72	94
Uncoating	15 °C	Doze	8579 RSF IPRO	7.2424	48	88	123.293	679.513	2	52	78	96
Uncoating	15 °C	Doze	M-SOY 8866	7.43163	60	84	151.222	691.499	2	72	70	90
Uncoating	15 °C	Doze	M-SOY 8866	7.51234	64	84	151.77	689.843	2	78	64	88
Uncoating	15 °C	Doze	M-SOY 8866	7.43163	54	90	166.226	677.795	2	72	70	90
Uncoating	15 °C	Doze	M-SOY 8866	7.51234	56	90	131.198	687.079	2	78	64	88
Uncoating	15 °C	Doze	6266 RSF IPRO	8.20848	58	96	123.652	681.341	26	96	76	80
Uncoating	15 °C	Doze	6266 RSF IPRO	7.65351	58	94	96.312	692.833	36	76	72	78
Uncoating	15 °C	Doze	6266 RSF IPRO	8.20848	60	92	98.9621	670.475	26	96	76	80
Uncoating	15 °C	Doze	6266 RSF IPRO	7.65351	50	96	101.281	676.766	36	76	72	78
Uncoating	15 °C	Doze	75I76 RSF IPRO	6.92693	76	92	121.704	672.161	20	86	72	86
Uncoating	15 °C	Doze	75I76 RSF IPRO	7.0635	72	92	132.994	673.633	26	84	68	88
Uncoating	15 °C	Doze	75I76 RSF IPRO	6.92693	72	88	128.831	678.526	20	86	72	86
Uncoating	15 °C	Doze	75I76 RSF IPRO	7.0635	78	96	141.226	667.392	26	84	68	88
Uncoating	15 °C	Doze	7209 IPRO	7.55407	34	60	238.327	671.279	4	36	70	90
Uncoating	15 °C	Doze	7209 IPRO	7.51106	32	46	202.404	673.598	6	54	58	86
Uncoating	15 °C	Doze	7209 IPRO	7.55407	32	48	203.91	680.134	4	36	70	90
Uncoating	15 °C	Doze	7209 IPRO	7.51106	38	56	218.858	669.949	6	54	58	86
Uncoating	15 °C	Doze	8473 RSF	7.03456	92	98	88.5096	672.169	8	64	86	94
Uncoating	15 °C	Doze	8473 RSF	7.14716	90	98	95.2128	667.089	16	60	86	88
Uncoating	15 °C	Doze	8473 RSF	7.03456	92	100	117.7	678.795	8	64	86	94
Uncoating	15 °C	Doze	8473 RSF	7.14716	94	98	96.483	671.042	16	60	86	88
Uncoating	15 °C	Doze	797 IPRO	7.46292	80	96	107.797	673.181	20	68	84	94
Uncoating	15 °C	Doze	797 IPRO	7.52313	82	96	107.035	673.007	20	76	84	96
Uncoating	15 °C	Doze	797 IPRO	7.46292	90	98	102.354	672.087	20	68	84	94
Uncoating	15 °C	Doze	797 IPRO	7.52313	86	100	94.5318	674.723	20	76	84	96
Uncoating	10 °C	Zero	27837 RR	11.4529	98	100	87.269	696.693	8	66	88	92
Uncoating	10 °C	Zero	27837 RR	12.8361	100	100	84.262	690.611	6	80	90	94
Uncoating	10 °C	Zero	27837 RR	11.4529	96	98	85.3649	699.407	8	66	88	92
Uncoating	10 °C	Zero	27837 RR	12.8361	100	100	73.2095	705.92	6	80	90	94
Uncoating	10 °C	Zero	M 7110 IPRO	11.935	82	98	82.6713	700.735	14	82	74	88
Uncoating	10 °C	Zero	M 7110 IPRO	10.1302	90	98	97.3791	700.789	10	90	80	88
Uncoating	10 °C	Zero	M 7110 IPRO	11.935	100	100	90.1038	699.423	14	82	74	88
Uncoating	10 °C	Zero	M 7110 IPRO	10.1302	100	100	86.2439	704.235	10	90	80	88
Uncoating	10 °C	Zero	74I77 RSF IPRO	12.6222	76	84	76.2575	683.759	40	46	62	86
Uncoating	10 °C	Zero	74I77 RSF IPRO	12.4274	80	90	82.8191	686.844	56	28	64	96
Uncoating	10 °C	Zero	74I77 RSF IPRO	12.6222	92	96	77.8842	687.021	40	46	62	86
Uncoating	10 °C	Zero	74I77 RSF IPRO	12.4274	86	88	79.0306	683.191	56	28	64	96
Uncoating	10 °C	Zero	8579 RSF IPRO	12.2481	94	94	64.6506	692.772	26	20	58	92
Uncoating	10 °C	Zero	8579 RSF IPRO	12.0719	80	88	78.5672	710.889	40	44	58	90
Uncoating	10 °C	Zero	8579 RSF IPRO	12.2481	92	98	89.3138	716.33	26	20	58	92
Uncoating	10 °C	Zero	8579 RSF IPRO	12.0719	68	88	101.68	699.782	40	44	58	90
Uncoating	10 °C	Zero	M-SOY 8866	11.5449	100	100	104.012	732.583	24	46	84	92
Uncoating	10 °C	Zero	M-SOY 8866	11.6766	92	94	113.8	728.414	30	46	86	90
Uncoating	10 °C	Zero	M-SOY 8866	11.5449	90	94	109.946	718.977	24	46	84	92
Uncoating	10 °C	Zero	M-SOY 8866	11.6766	96	96	103.17	719.487	30	46	86	90
Uncoating	10 °C	Zero	6266 RSF IPRO	11.8333	98	98	82.8749	698.282	10	78	80	94
Uncoating	10 °C	Zero	6266 RSF IPRO	11.6567	98	100	82.2374	704.907	18	70	86	96
Uncoating	10 °C	Zero	6266 RSF IPRO	11.8333	96	98	88.4045	699.917	10	78	80	94
Uncoating	10 °C	Zero	6266 RSF IPRO	11.6567	86	98	71.1135	702.64	18	70	86	96
Uncoating	10 °C	Zero	75I76 RSF IPRO	11.9057	88	94	81.9548	705.709	10	74	92	98
Uncoating	10 °C	Zero	75I76 RSF IPRO	11.952	92	94	83.0784	713.417	6	64	78	90
Uncoating	10 °C	Zero	75I76 RSF IPRO	11.9057	86	98	104.342	709.417	10	74	92	98
Uncoating	10 °C	Zero	75I76 RSF IPRO	11.952	80	88	92.8206	712.802	6	64	78	90
Uncoating	10 °C	Zero	7209 IPRO	12.2055	50	64	136.265	700.174	14	80	72	82
Uncoating	10 °C	Zero	7209 IPRO	11.9924	50	66	155.419	704.238	12	80	78	88
Uncoating	10 °C	Zero	7209 IPRO	12.2055	54	60	154.419	707.055	14	80	72	82
Uncoating	10 °C	Zero	7209 IPRO	11.9924	46	64	135.923	704.215	12	80	78	88
Uncoating	10 °C	Zero	8473 RSF	12.2031	94	98	72.8315	709.774	10	52	92	96
Uncoating	10 °C	Zero	8473 RSF	12.0519	100	100	74.8711	699.787	30	42	82	90
Uncoating	10 °C	Zero	8473 RSF	12.2031	100	100	73.7456	703.363	10	52	92	96
Uncoating	10 °C	Zero	8473 RSF	12.0519	94	98	71.4834	706.335	30	42	82	90
Uncoating	10 °C	Zero	797 IPRO	12.051	94	100	80.4046	688.678	36	48	80	88
Uncoating	10 °C	Zero	797 IPRO	11.4819	88	96	98.3571	718.837	36	50	82	98
Uncoating	10 °C	Zero	797 IPRO	12.051	100	100	94.8625	699.633	36	48	80	88
Uncoating	10 °C	Zero	797 IPRO	11.4819	94	100	75.7437	707.353	36	50	82	98
Uncoating	10 °C	Três	27837 RR	11.5119	100	100	65.43	688.307	22	56	84	94
Uncoating	10 °C	Três	27837 RR	11.3227	96	98	82.1902	680.253	36	54	86	94
Uncoating	10 °C	Três	27837 RR	11.5119	98	100	69.5143	694	22	56	84	94
Uncoating	10 °C	Três	27837 RR	11.3227	98	100	60.4183	686	36	54	86	94
Uncoating	10 °C	Três	M 7110 IPRO	12.1318	88	90	92.3123	697.953	50	64	60	90
Uncoating	10 °C	Três	M 7110 IPRO	11.8954	84	90	90.9308	676.053	60	62	70	94
Uncoating	10 °C	Três	M 7110 IPRO	12.1318	92	98	85.3962	694.587	50	64	60	90
Uncoating	10 °C	Três	M 7110 IPRO	11.8954	90	96	85.5164	675.8	60	62	70	94
Uncoating	10 °C	Três	74I77 RSF IPRO	12.2612	64	80	83.3092	680.513	0	88	60	94
Uncoating	10 °C	Três	74I77 RSF IPRO	12.2207	68	76	69.1367	673.56	6	88	64	94
Uncoating	10 °C	Três	74I77 RSF IPRO	12.2612	58	70	77.2725	670.5	0	88	60	94
Uncoating	10 °C	Três	74I77 RSF IPRO	12.2207	66	88	82.1088	664.12	6	88	64	94
Uncoating	10 °C	Três	8579 RSF IPRO	11.5867	96	98	68.0176	671.187	52	62	74	98
Uncoating	10 °C	Três	8579 RSF IPRO	10.5764	90	94	80.093	699.72	46	66	50	100
Uncoating	10 °C	Três	8579 RSF IPRO	11.5867	94	94	75.8558	699.08	52	62	74	98
Uncoating	10 °C	Três	8579 RSF IPRO	10.5764	90	100	65.4037	685.733	46	66	50	100
Uncoating	10 °C	Três	M-SOY 8866	11.6863	98	98	97.7778	701.727	52	16	92	98
Uncoating	10 °C	Três	M-SOY 8866	12.1884	96	96	121.694	679.96	68	16	96	96
Uncoating	10 °C	Três	M-SOY 8866	11.6863	94	94	81.0375	686.607	52	16	92	98
Uncoating	10 °C	Três	M-SOY 8866	12.1884	96	96	91.0256	695.107	68	16	96	96
Uncoating	10 °C	Três	6266 RSF IPRO	12.1372	100	100	68.2177	676.32	12	82	68	92
Uncoating	10 °C	Três	6266 RSF IPRO	11.9501	100	100	67.0849	660.36	8	84	66	94
Uncoating	10 °C	Três	6266 RSF IPRO	12.1372	100	100	75.773	673.967	12	82	68	92
Uncoating	10 °C	Três	6266 RSF IPRO	11.9501	100	100	77.0168	668.44	8	84	66	94
Uncoating	10 °C	Três	75I76 RSF IPRO	11.6545	82	94	67.4659	668.42	58	52	66	94
Uncoating	10 °C	Três	75I76 RSF IPRO	11.8008	94	96	87.0101	668.693	44	58	76	96
Uncoating	10 °C	Três	75I76 RSF IPRO	11.6545	84	90	89.2608	665.787	58	52	66	94
Uncoating	10 °C	Três	75I76 RSF IPRO	11.8008	86	92	91.7518	672.24	44	58	76	96
Uncoating	10 °C	Três	7209 IPRO	11.9439	90	92	128.548	669.76	82	30	36	90
Uncoating	10 °C	Três	7209 IPRO	12.0605	82	84	113.411	676.487	86	26	44	86
Uncoating	10 °C	Três	7209 IPRO	11.9439	86	88	129.236	661.26	82	30	36	90
Uncoating	10 °C	Três	7209 IPRO	12.0605	68	82	135.115	663.373	86	26	44	86
Uncoating	10 °C	Três	8473 RSF	11.3338	90	96	68.2307	683.707	6	30	88	96
Uncoating	10 °C	Três	8473 RSF	11.574	90	98	64.1478	672.993	6	40	96	96
Uncoating	10 °C	Três	8473 RSF	11.3338	92	100	67.2112	668.12	6	30	88	96
Uncoating	10 °C	Três	8473 RSF	11.574	88	94	67.3212	691.42	6	40	96	96
Uncoating	10 °C	Três	797 IPRO	11.6897	100	100	63.7598	668.42	30	54	68	100
Uncoating	10 °C	Três	797 IPRO	11.5979	92	98	73.9348	682.08	50	40	64	96
Uncoating	10 °C	Três	797 IPRO	11.6897	96	100	84.0237	681.48	30	54	68	100
Uncoating	10 °C	Três	797 IPRO	11.5979	100	100	58.6733	670	50	40	64	96
Uncoating	10 °C	Seis	27837 RR	11.0402	94	100	77.0086	699.857	6	8	96	98
Uncoating	10 °C	Seis	27837 RR	11.0844	90	100	74.1531	681.343	2	18	100	100
Uncoating	10 °C	Seis	27837 RR	11.0402	86	100	62.8127	692.193	6	8	96	98
Uncoating	10 °C	Seis	27837 RR	11.0844	90	100	77.7399	688.655	2	18	100	100
Uncoating	10 °C	Seis	M 7110 IPRO	11.5236	66	90	120.42	686.316	6	96	88	94
Uncoating	10 °C	Seis	M 7110 IPRO	11.4567	70	96	106.702	682.645	12	88	92	94
Uncoating	10 °C	Seis	M 7110 IPRO	11.5236	84	100	112.115	683.373	6	96	88	94
Uncoating	10 °C	Seis	M 7110 IPRO	11.4567	76	100	100.226	685.173	12	88	92	94
Uncoating	10 °C	Seis	74I77 RSF IPRO	11.6012	72	100	88.5153	681.505	4	86	94	96
Uncoating	10 °C	Seis	74I77 RSF IPRO	11.5767	70	100	80.7094	663.949	8	72	100	100
Uncoating	10 °C	Seis	74I77 RSF IPRO	11.6012	74	100	87.5066	677.235	4	86	94	96
Uncoating	10 °C	Seis	74I77 RSF IPRO	11.5767	54	94	74.0946	672.069	8	72	100	100
Uncoating	10 °C	Seis	8579 RSF IPRO	11.373	72	98	92.0553	670.157	4	74	80	96
Uncoating	10 °C	Seis	8579 RSF IPRO	11.2973	82	100	68.0756	672.012	8	72	80	98
Uncoating	10 °C	Seis	8579 RSF IPRO	11.373	72	98	74.8799	657.412	4	74	80	96
Uncoating	10 °C	Seis	8579 RSF IPRO	11.2973	78	100	83.5088	671.202	8	72	80	98
Uncoating	10 °C	Seis	M-SOY 8866	10.7072	76	98	130.5	695.798	6	20	90	98
Uncoating	10 °C	Seis	M-SOY 8866	10.628	88	98	99.4176	694.624	2	8	96	96
Uncoating	10 °C	Seis	M-SOY 8866	10.7072	78	100	136.395	695.352	6	20	90	98
Uncoating	10 °C	Seis	M-SOY 8866	10.628	86	100	104.086	686.624	2	8	96	96
Uncoating	10 °C	Seis	6266 RSF IPRO	11.5698	82	98	80.3986	688.313	18	70	96	96
Uncoating	10 °C	Seis	6266 RSF IPRO	11.4218	86	96	75.0982	691.76	6	82	98	100
Uncoating	10 °C	Seis	6266 RSF IPRO	11.5698	82	100	76.1073	675.385	18	70	96	96
Uncoating	10 °C	Seis	6266 RSF IPRO	11.4218	88	100	87.5838	699.801	6	82	98	100
Uncoating	10 °C	Seis	75I76 RSF IPRO	11.5345	82	96	119.905	682.987	2	74	96	98
Uncoating	10 °C	Seis	75I76 RSF IPRO	11.552	82	96	124.722	693.497	0	66	88	100
Uncoating	10 °C	Seis	75I76 RSF IPRO	11.5345	80	96	98.7679	699.171	2	74	96	98
Uncoating	10 °C	Seis	75I76 RSF IPRO	11.552	76	98	84.2138	698.179	0	66	88	100
Uncoating	10 °C	Seis	7209 IPRO	10.9479	54	74	174.569	693.561	14	90	76	90
Uncoating	10 °C	Seis	7209 IPRO	11.1034	38	72	140.276	680.098	10	80	74	92
Uncoating	10 °C	Seis	7209 IPRO	10.9479	40	62	157.883	699.079	14	90	76	90
Uncoating	10 °C	Seis	7209 IPRO	11.1034	62	84	147.214	671.803	10	80	74	92
Uncoating	10 °C	Seis	8473 RSF	10.8235	94	100	82.2485	693.034	4	8	96	98
Uncoating	10 °C	Seis	8473 RSF	10.6329	90	100	88.0117	685.937	2	8	96	100
Uncoating	10 °C	Seis	8473 RSF	10.8235	80	100	76.711	686.453	4	8	96	98
Uncoating	10 °C	Seis	8473 RSF	10.6329	88	100	76.5634	691.309	2	8	96	100
Uncoating	10 °C	Seis	797 IPRO	10.8561	94	100	90.2034	693.068	0	62	92	100
Uncoating	10 °C	Seis	797 IPRO	10.7071	88	98	74.0529	671.207	2	58	96	100
Uncoating	10 °C	Seis	797 IPRO	10.8561	90	100	85.6576	690.725	0	62	92	100
Uncoating	10 °C	Seis	797 IPRO	10.7071	86	98	81.486	692.539	2	58	96	100
Uncoating	10 °C	Nove	27837 RR	9.82395	94	98	77.1697	677.927	16	58	82	98
Uncoating	10 °C	Nove	27837 RR	9.32117	98	98	79.6458	670.727	28	66	92	100
Uncoating	10 °C	Nove	27837 RR	9.82395	98	98	68.7735	679.22	16	58	82	98
Uncoating	10 °C	Nove	27837 RR	9.32117	100	100	77.6912	673.833	28	66	92	100
Uncoating	10 °C	Nove	M 7110 IPRO	9.66679	92	98	114.618	690.233	14	80	72	90
Uncoating	10 °C	Nove	M 7110 IPRO	9.81118	94	98	122.658	671.86	16	82	74	90
Uncoating	10 °C	Nove	M 7110 IPRO	9.66679	86	98	97.8878	663.053	14	80	72	90
Uncoating	10 °C	Nove	M 7110 IPRO	9.81118	92	100	139.355	677.307	16	82	74	90
Uncoating	10 °C	Nove	74I77 RSF IPRO	9.33407	92	98	93.8377	674.82	24	52	74	92
Uncoating	10 °C	Nove	74I77 RSF IPRO	9.56148	94	100	80.9684	678.293	20	54	78	94
Uncoating	10 °C	Nove	74I77 RSF IPRO	9.33407	98	100	86.8712	680.233	24	52	74	92
Uncoating	10 °C	Nove	74I77 RSF IPRO	9.56148	94	98	81.6277	672.033	20	54	78	94
Uncoating	10 °C	Nove	8579 RSF IPRO	9.54159	90	90	84.8178	682.247	14	68	68	94
Uncoating	10 °C	Nove	8579 RSF IPRO	9.53648	88	94	93.7028	685.727	10	58	74	94
Uncoating	10 °C	Nove	8579 RSF IPRO	9.54159	88	94	91.5464	672.52	14	68	68	94
Uncoating	10 °C	Nove	8579 RSF IPRO	9.53648	94	98	83.8741	673.56	10	58	74	94
Uncoating	10 °C	Nove	M-SOY 8866	9.72715	88	94	104.424	665.58	10	40	82	94
Uncoating	10 °C	Nove	M-SOY 8866	9.35762	96	96	117.888	682.26	16	26	80	98
Uncoating	10 °C	Nove	M-SOY 8866	9.72715	98	100	115.495	691.427	10	40	82	94
Uncoating	10 °C	Nove	M-SOY 8866	9.35762	94	96	99.0277	678.293	16	26	80	98
Uncoating	10 °C	Nove	6266 RSF IPRO	9.88278	94	98	78.0003	680.54	30	70	94	100
Uncoating	10 °C	Nove	6266 RSF IPRO	9.73135	92	94	75.4001	691.987	18	68	80	98
Uncoating	10 °C	Nove	6266 RSF IPRO	9.88278	100	100	78.3107	692.173	30	70	94	100
Uncoating	10 °C	Nove	6266 RSF IPRO	9.73135	92	92	84.1963	681.527	18	68	80	98
Uncoating	10 °C	Nove	75I76 RSF IPRO	9.71094	96	98	81.0582	665.727	10	76	74	92
Uncoating	10 °C	Nove	75I76 RSF IPRO	9.58607	90	96	87.5464	677.48	16	74	86	94
Uncoating	10 °C	Nove	75I76 RSF IPRO	9.71094	84	94	89.9025	686.22	10	76	74	92
Uncoating	10 °C	Nove	75I76 RSF IPRO	9.58607	84	90	88.6659	670.5	16	74	86	94
Uncoating	10 °C	Nove	7209 IPRO	9.51756	54	62	182.275	662.46	18	76	60	94
Uncoating	10 °C	Nove	7209 IPRO	9.58862	54	62	162.436	679.12	26	76	56	88
Uncoating	10 °C	Nove	7209 IPRO	9.51756	56	64	169.263	673.3	18	76	60	94
Uncoating	10 °C	Nove	7209 IPRO	9.58862	50	58	143.633	674.68	26	76	56	88
Uncoating	10 °C	Nove	8473 RSF	9.26055	92	100	78.5445	672.62	18	48	78	90
Uncoating	10 °C	Nove	8473 RSF	9.32256	96	98	84.9521	678.433	16	64	88	96
Uncoating	10 °C	Nove	8473 RSF	9.26055	96	98	68.2174	680.413	18	48	78	90
Uncoating	10 °C	Nove	8473 RSF	9.32256	98	98	71.577	667.08	16	64	88	96
Uncoating	10 °C	Nove	797 IPRO	9.4787	98	98	82.1493	679.727	10	48	78	98
Uncoating	10 °C	Nove	797 IPRO	9.58158	96	98	85.3975	685.36	2	64	84	100
Uncoating	10 °C	Nove	797 IPRO	9.4787	98	100	77.9566	667.727	10	48	78	98
Uncoating	10 °C	Nove	797 IPRO	9.58158	96	100	74.9675	681.233	2	64	84	100
Uncoating	10 °C	Doze	27837 RR	10.5147	92	100	73.9052	680.821	0	26	94	100
Uncoating	10 °C	Doze	27837 RR	10.1327	86	94	65.9174	673.121	0	28	90	100
Uncoating	10 °C	Doze	27837 RR	10.5147	92	100	85.9812	677.177	0	26	94	100
Uncoating	10 °C	Doze	27837 RR	10.1327	88	96	72.4756	680.043	0	28	90	100
Uncoating	10 °C	Doze	M 7110 IPRO	10.3117	84	96	93.4194	673.363	12	84	88	90
Uncoating	10 °C	Doze	M 7110 IPRO	10.1355	92	96	99.0057	677.527	18	78	78	88
Uncoating	10 °C	Doze	M 7110 IPRO	10.3117	96	100	99.0716	681.695	12	84	88	90
Uncoating	10 °C	Doze	M 7110 IPRO	10.1355	88	98	86.561	670.565	18	78	78	88
Uncoating	10 °C	Doze	74I77 RSF IPRO	10.2122	72	92	79.5244	668.301	0	14	90	94
Uncoating	10 °C	Doze	74I77 RSF IPRO	10.3116	70	92	106.694	667.094	6	16	82	96
Uncoating	10 °C	Doze	74I77 RSF IPRO	10.2122	88	98	80.1263	668.461	0	14	90	94
Uncoating	10 °C	Doze	74I77 RSF IPRO	10.3116	96	98	85.3273	667.105	6	16	82	96
Uncoating	10 °C	Doze	8579 RSF IPRO	10.2811	76	94	89.3411	671.626	0	40	78	92
Uncoating	10 °C	Doze	8579 RSF IPRO	10.3451	80	98	79.0008	667.154	2	44	82	94
Uncoating	10 °C	Doze	8579 RSF IPRO	10.2811	80	96	116.949	678.621	0	40	78	92
Uncoating	10 °C	Doze	8579 RSF IPRO	10.3451	78	96	80.8615	679.681	2	44	82	94
Uncoating	10 °C	Doze	M-SOY 8866	10.3182	92	98	111.345	685.073	6	8	90	96
Uncoating	10 °C	Doze	M-SOY 8866	10.32	86	94	132.475	683.431	0	8	92	94
Uncoating	10 °C	Doze	M-SOY 8866	10.3182	92	98	104.451	682.994	6	8	90	96
Uncoating	10 °C	Doze	M-SOY 8866	10.32	92	100	112.633	685.208	0	8	92	94
Uncoating	10 °C	Doze	6266 RSF IPRO	10.4421	86	100	77.1965	682.283	0	28	88	96
Uncoating	10 °C	Doze	6266 RSF IPRO	10.5681	80	96	89.0707	667.559	8	24	82	94
Uncoating	10 °C	Doze	6266 RSF IPRO	10.4421	80	96	84.2968	676.907	0	28	88	96
Uncoating	10 °C	Doze	6266 RSF IPRO	10.5681	88	98	73.3198	668.015	8	24	82	94
Uncoating	10 °C	Doze	75I76 RSF IPRO	10.2575	86	96	79.998	668.113	38	62	64	78
Uncoating	10 °C	Doze	75I76 RSF IPRO	10.3218	84	90	110.58	669.008	32	64	62	82
Uncoating	10 °C	Doze	75I76 RSF IPRO	10.2575	92	92	115.983	667.392	38	62	64	78
Uncoating	10 °C	Doze	75I76 RSF IPRO	10.3218	88	94	109.422	673.471	32	64	62	82
Uncoating	10 °C	Doze	7209 IPRO	10.2895	58	68	159.323	668.947	22	80	58	84
Uncoating	10 °C	Doze	7209 IPRO	9.83458	56	72	180.986	673.187	10	86	60	78
Uncoating	10 °C	Doze	7209 IPRO	10.2895	68	80	170.436	671.215	22	80	58	84
Uncoating	10 °C	Doze	7209 IPRO	9.83458	68	78	143.503	670.239	10	86	60	78
Uncoating	10 °C	Doze	8473 RSF	10.0836	92	100	85.4948	684.069	18	32	84	94
Uncoating	10 °C	Doze	8473 RSF	9.7571	94	100	84.1287	668.432	26	38	92	94
Uncoating	10 °C	Doze	8473 RSF	10.0836	98	100	79.6488	668.363	18	32	84	94
Uncoating	10 °C	Doze	8473 RSF	9.7571	90	98	76.8741	677.883	26	38	92	94
Uncoating	10 °C	Doze	797 IPRO	10.1794	98	98	85.9993	667.878	10	66	90	98
Uncoating	10 °C	Doze	797 IPRO	10.273	96	98	93.4579	677.183	8	52	88	96
Uncoating	10 °C	Doze	797 IPRO	10.1794	96	98	87.1109	672.315	10	66	90	98
Uncoating	10 °C	Doze	797 IPRO	10.273	98	100	93.1306	670.982	8	52	88	96
